# Supplementary material for: Genome-Wide Analysis and Expression Profiles of Ethylene Signal Genes and Apetala2/Ethylene-Responsive Factors in Peanut (Arachis hypogaea L.)
Source: Front Plant Sci. 2022 Mar 17;13:828482. doi: 10.3389/fpls.2022.828482 (PMC8968948; doi:10.3389/fpls.2022.828482)
Supplement: Supplementary Table 2 — The FPKM values of ethylene signal genes during developmental stage and in response to mechanical stress. [file Table_2.XLSX]

## Sheet: ethylene sensors
Ethylene sensors
Gene ID	MainLeaf	Root	Flwr	AerPeg	SubPeg	ExpPod	GynStlk	PodPt3	PerPt5	SdPt5	PerPt6	SdPt6		CK	D1	D2	D3	RE
Arahy.FW6W1M	3.52	5.31	3.22	3.55	4.44	6.29	1.69	8.46	5.86	2.96	4.98	4.07		4.39	4.11	5.89	5.19	8.83
Arahy.IH9T3K	7.18	13.07	5.76	5.61	8.05	6.45	5.29	15.62	13.22	2.75	15.01	4.64		4.89	5.42	12.32	20.24	18.36
Arahy.C3DRVP	2.7	1.8	2.71	4.42	4.03	6.62	0.25	11.83	3.87	4.36	2.69	9.94		9.34	5.74	13.54	7.24	12.8
Arahy.0MYI9I	2.86	1.76	5.05	3.46	3.88	3.68	0.14	7.43	1.86	3.59	2.01	7.44		4.05	2.46	10.63	4.13	7.46
Arahy.2H77W4	0.33	7.54	5.27	16.85	12.14	33.68	4.89	54.54	27.83	20.62	33.65	26.07		9.01	9.44	46.73	17.99	43.22
Arahy.NK5JY0	0.35	6.55	6.11	17.2	12.5	37.06	4.93	53.32	29.33	13.96	38.21	22.2		7.09	10	50.14	17.75	42.06
Arahy.SY3F7W	5.13	4.4	6.33	5.17	4.69	5.08	2.54	5.46	3.93	6.5	4.3	6.06		4.35	5.02	10.36	8.73	10.04
Arahy.8K9FRI	5.4	5.45	9.28	5.04	4.86	5.24	2.41	5.25	4.5	5.09	5.04	4.91		4.05	5.09	10.53	10.23	10.57
Arahy.QCZR2J	4.39	15.72	8.91	14.73	12.16	27.16	7.36	24.62	11.16	17.18	15.75	18.86		27.93	22.4	19.6	29.62	28.14
Arahy.X6L8L6	5.14	16.63	26.3	18.87	15.07	29.44	5.87	24.36	12.48	23.17	17.32	25.43		8.27	7.53	27.48	11.22
CTR&EIN2
Gene ID	MainLeaf	Root	Flwr	AerPeg	SubPeg	ExpPod	GynStlk	PodPt3	PerPt5	SdPt5	PerPt6	SdPt6		CK	D1	D2	D3	RE
Arahy.JEK05P	7.72	10.01	3.83	7.95	9.03	12.37	10.16	11.74	9.81	9.97	10.38	9.79		0.73	7.99	9.26	2.68	2.41
Arahy.PUEI6W	7.72	10.01	3.83	7.95	9.03	12.37	10.16	11.74	9.81	9.97	10.38	9.79		0	0	0	0	0
Arahy.W3VJBC	10.47	12.57	6.94	14.18	13.19	17.57	7.27	13.69	14.41	16.69	9.76	16.98		29.85	28.1	23.01	31.32	29.33
Arahy.QCG7AI	8.78	8.87	6.05	12.11	10.79	14.51	4.73	10.49	11.17	15.21	7.15	13.64		27.93	22.4	19.6	29.62	28.14
Arahy.4G0IWV	10.89	8.8	6.96	12.47	10.24	16.74	5.99	12.38	11.67	16.72	8.08	16.29		45.41	30.96	30.16	44.08	45.92
Arahy.SVA4CI	11.46	8.02	7.3	13.13	9.86	16.04	5.19	13.24	11.89	15.87	8.04	15.48		69.08	46.79	53.45	77.86	70.28
EIN3&EIL
Gene ID	MainLeaf	Root	Flwr	AerPeg	SubPeg	ExpPod	GynStlk	PodPt3	PerPt5	SdPt5	PerPt6	SdPt6		CK	D1	D2	D3	RE
Arahy.J729H0	51.48	39.58	155.4	166.46	107.61	181.75	71.08	213.58	193.91	66.07	163.56	82.71		217.97	158.56	226.98	222.81	312.74
Arahy.S7XF8N	54.34	33.46	135.06	146.36	86.56	183.62	63.76	190.04	152.25	66.4	119.19	79.77		233.39	132.07	223.06	233.62	348.1
Arahy.798WTR	5.22	4.13	5.62	4.05	3.12	5.14	2.72	8.3	5.73	6.81	5.01	5.39		3.25	3.45	7.82	5.55	10.12
Arahy.H3KMIQ	5.88	21.27	6.91	5.17	4.84	7.7	4.89	13.97	9.98	9.51	7.8	6.59		3.47	4.59	8.32	7.05	7.4
EBFs
Gene ID	MainLeaf	Root	Flwr	AerPeg	SubPeg	ExpPod	GynStlk	PodPt3	PerPt5	SdPt5	PerPt6	SdPt6		CK	D1	D2	D3	RE
Arahy.Y2W1T6	1.8	5.38	1.35	7.82	5.15	21.08	4.57	14.74	16.43	2.98	23.02	21.84		1.67	0.39	30.39	7.81	34.38
Arahy.45B7J4	11.92	12.82	19.67	20.8	14.91	15.39	33.94	41.99	30.52	4.98	32.08	7		26.39	6.48	77.78	46.91	73.81
Arahy.HN94BD	20.99	10.64	15.78	28.44	13.7	25.32	43.56	53.83	46.12	23.41	46.8	24.1		38.16	7.34	61.38	23.37	57.66
Arahy.G4JMEM	10.13	18.92	7.34	34.63	25.89	60.77	30.66	96.68	74.92	13.51	120.47	72.12		2.37	0.76	27.12	7.31	25.55
Arahy.H50X8V	12.11	9.99	21.03	15.28	13.02	15.19	25.66	39.09	28.67	5.1	26.69	8.14		16.16	3.48	67.01	31.74	59.22
Arahy.PS1TRN	22.97	10.51	24.71	30.88	12.74	29.28	39.23	61.99	48.71	25.01	45.95	31.39		61.41	8.96	104.37	38.56	96.22
