# Supplementary material for: Genome-Wide Analysis and Expression Profiles of Ethylene Signal Genes and Apetala2/Ethylene-Responsive Factors in Peanut (Arachis hypogaea L.)
Source: Front Plant Sci. 2022 Mar 17;13:828482. doi: 10.3389/fpls.2022.828482 (PMC8968948; doi:10.3389/fpls.2022.828482)
Supplement: Supplementary Table 3 — Segmental duplication Apetala2/ethylene-responsive factor (AhAP2/ERF) gene pairs in Arachis hypogaea (A. hypogaea) genome. [file Table_3.XLSX]

## Sheet: ERFpair.tab
arahy.Tifrunner.gnm2.ann1.M71NXQ.1	arahy.Tifrunner.gnm2.ann1.V8Z0W5.1
arahy.Tifrunner.gnm2.ann1.095TGF.1	arahy.Tifrunner.gnm2.ann1.00XS3D.1
arahy.Tifrunner.gnm2.ann1.CSV6ZK.1	arahy.Tifrunner.gnm2.ann1.3D7MPL.1
arahy.Tifrunner.gnm2.ann1.095TGF.1	arahy.Tifrunner.gnm2.ann1.H1PWIN.1
arahy.Tifrunner.gnm2.ann1.G0YQ1S.1	arahy.Tifrunner.gnm2.ann1.Y7XFN8.1
arahy.Tifrunner.gnm2.ann1.5AD0HB.1	arahy.Tifrunner.gnm2.ann1.XI0ITM.1
arahy.Tifrunner.gnm2.ann1.KP68JR.1	arahy.Tifrunner.gnm2.ann1.HG2532.2
arahy.Tifrunner.gnm2.ann1.M71NXQ.1	arahy.Tifrunner.gnm2.ann1.ULX5CX.1
arahy.Tifrunner.gnm2.ann1.CSV6ZK.1	arahy.Tifrunner.gnm2.ann1.DIZB8V.1
arahy.Tifrunner.gnm2.ann1.095TGF.1	arahy.Tifrunner.gnm2.ann1.4G06NJ.2
arahy.Tifrunner.gnm2.ann1.M71NXQ.1	arahy.Tifrunner.gnm2.ann1.6V99EA.1
arahy.Tifrunner.gnm2.ann1.CSV6ZK.1	arahy.Tifrunner.gnm2.ann1.KDEH1Y.1
arahy.Tifrunner.gnm2.ann1.SE8WTS.1	arahy.Tifrunner.gnm2.ann1.U8GE9Q.1
arahy.Tifrunner.gnm2.ann1.VF7WU9.1	arahy.Tifrunner.gnm2.ann1.ZJ433C.1
arahy.Tifrunner.gnm2.ann1.SE8WTS.1	arahy.Tifrunner.gnm2.ann1.73DHZN.1
arahy.Tifrunner.gnm2.ann1.SE8WTS.1	arahy.Tifrunner.gnm2.ann1.KD4831.1
arahy.Tifrunner.gnm2.ann1.VF7WU9.1	arahy.Tifrunner.gnm2.ann1.GGDF5U.1
arahy.Tifrunner.gnm2.ann1.K6GECI.1	arahy.Tifrunner.gnm2.ann1.VUU22W.1
arahy.Tifrunner.gnm2.ann1.PSW8JM.1	arahy.Tifrunner.gnm2.ann1.PE2T0M.1
arahy.Tifrunner.gnm2.ann1.SE8WTS.1	arahy.Tifrunner.gnm2.ann1.KQL0FY.1
arahy.Tifrunner.gnm2.ann1.SE8WTS.1	arahy.Tifrunner.gnm2.ann1.5KI8FH.1
arahy.Tifrunner.gnm2.ann1.4D3TQE.1	arahy.Tifrunner.gnm2.ann1.F5Q2PM.1
arahy.Tifrunner.gnm2.ann1.RN6KV5.2	arahy.Tifrunner.gnm2.ann1.RWA9J9.1
arahy.Tifrunner.gnm2.ann1.K6QUG2.1	arahy.Tifrunner.gnm2.ann1.KDI7TH.1
arahy.Tifrunner.gnm2.ann1.TN1J43.1	arahy.Tifrunner.gnm2.ann1.ETC6KF.1
arahy.Tifrunner.gnm2.ann1.IJ6373.1	arahy.Tifrunner.gnm2.ann1.2Q12N5.1
arahy.Tifrunner.gnm2.ann1.2AHI7R.1	arahy.Tifrunner.gnm2.ann1.P2THRP.1
arahy.Tifrunner.gnm2.ann1.4D3TQE.1	arahy.Tifrunner.gnm2.ann1.F0M2KT.1
arahy.Tifrunner.gnm2.ann1.2AHI7R.1	arahy.Tifrunner.gnm2.ann1.768P1R.1
arahy.Tifrunner.gnm2.ann1.RN6KV5.2	arahy.Tifrunner.gnm2.ann1.WU5RMI.1
arahy.Tifrunner.gnm2.ann1.WBA6PF.1	arahy.Tifrunner.gnm2.ann1.8UYF3G.1
arahy.Tifrunner.gnm2.ann1.K6QUG2.1	arahy.Tifrunner.gnm2.ann1.QEK7F9.1
arahy.Tifrunner.gnm2.ann1.TN1J43.1	arahy.Tifrunner.gnm2.ann1.L4Q0K2.1
arahy.Tifrunner.gnm2.ann1.2AHI7R.1	arahy.Tifrunner.gnm2.ann1.F2D5GR.1
arahy.Tifrunner.gnm2.ann1.4D3TQE.1	arahy.Tifrunner.gnm2.ann1.I3YYWX.1
arahy.Tifrunner.gnm2.ann1.2AHI7R.1	arahy.Tifrunner.gnm2.ann1.0UF999.1
arahy.Tifrunner.gnm2.ann1.RN6KV5.2	arahy.Tifrunner.gnm2.ann1.N9BW0I.1
arahy.Tifrunner.gnm2.ann1.K6QUG2.1	arahy.Tifrunner.gnm2.ann1.YSN9W3.1
arahy.Tifrunner.gnm2.ann1.TN1J43.1	arahy.Tifrunner.gnm2.ann1.L4W2C9.2
arahy.Tifrunner.gnm2.ann1.IJ6373.1	arahy.Tifrunner.gnm2.ann1.B66PX0.1
arahy.Tifrunner.gnm2.ann1.2AHI7R.1	arahy.Tifrunner.gnm2.ann1.2Y0GDL.1
arahy.Tifrunner.gnm2.ann1.4D3TQE.1	arahy.Tifrunner.gnm2.ann1.5MV2CV.1
arahy.Tifrunner.gnm2.ann1.2AHI7R.1	arahy.Tifrunner.gnm2.ann1.EZ5RGK.1
arahy.Tifrunner.gnm2.ann1.F5Q2PM.1	arahy.Tifrunner.gnm2.ann1.F0M2KT.1
arahy.Tifrunner.gnm2.ann1.U8GE9Q.1	arahy.Tifrunner.gnm2.ann1.KD4831.1
arahy.Tifrunner.gnm2.ann1.F5Q2PM.1	arahy.Tifrunner.gnm2.ann1.V56NQN.1
arahy.Tifrunner.gnm2.ann1.U8GE9Q.1	arahy.Tifrunner.gnm2.ann1.KQL0FY.1
arahy.Tifrunner.gnm2.ann1.RCQ4HC.1	arahy.Tifrunner.gnm2.ann1.20QC9Q.1
arahy.Tifrunner.gnm2.ann1.6BK6B8.1	arahy.Tifrunner.gnm2.ann1.HP6LSM.1
arahy.Tifrunner.gnm2.ann1.F5Q2PM.1	arahy.Tifrunner.gnm2.ann1.I3YYWX.1
arahy.Tifrunner.gnm2.ann1.5I2TXN.1	arahy.Tifrunner.gnm2.ann1.ARVN7W.1
arahy.Tifrunner.gnm2.ann1.L06YLZ.1	arahy.Tifrunner.gnm2.ann1.ER44IM.1
arahy.Tifrunner.gnm2.ann1.F0BU8J.1	arahy.Tifrunner.gnm2.ann1.DU9C9C.1
arahy.Tifrunner.gnm2.ann1.8LB9ZD.1	arahy.Tifrunner.gnm2.ann1.2MPX2Y.1
arahy.Tifrunner.gnm2.ann1.F5Q2PM.1	arahy.Tifrunner.gnm2.ann1.5MV2CV.1
arahy.Tifrunner.gnm2.ann1.WDSQ8J.1	arahy.Tifrunner.gnm2.ann1.P2THRP.1
arahy.Tifrunner.gnm2.ann1.PDF2MW.1	arahy.Tifrunner.gnm2.ann1.R3D0LA.1
arahy.Tifrunner.gnm2.ann1.WDSQ8J.1	arahy.Tifrunner.gnm2.ann1.768P1R.1
arahy.Tifrunner.gnm2.ann1.00XS3D.1	arahy.Tifrunner.gnm2.ann1.H1PWIN.1
arahy.Tifrunner.gnm2.ann1.V8Z0W5.1	arahy.Tifrunner.gnm2.ann1.ULX5CX.1
arahy.Tifrunner.gnm2.ann1.RWA9J9.1	arahy.Tifrunner.gnm2.ann1.WU5RMI.1
arahy.Tifrunner.gnm2.ann1.RWA9J9.1	arahy.Tifrunner.gnm2.ann1.N9BW0I.1
arahy.Tifrunner.gnm2.ann1.FAI7YU.1	arahy.Tifrunner.gnm2.ann1.452FBF.1
arahy.Tifrunner.gnm2.ann1.JGE7BU.1	arahy.Tifrunner.gnm2.ann1.FU6CIC.1
arahy.Tifrunner.gnm2.ann1.VJ8B3Q.1	arahy.Tifrunner.gnm2.ann1.47NS3A.1
arahy.Tifrunner.gnm2.ann1.00XS3D.1	arahy.Tifrunner.gnm2.ann1.4G06NJ.2
arahy.Tifrunner.gnm2.ann1.0IM2G4.1	arahy.Tifrunner.gnm2.ann1.RJA1IC.1
arahy.Tifrunner.gnm2.ann1.WDSQ8J.1	arahy.Tifrunner.gnm2.ann1.0UF999.1
arahy.Tifrunner.gnm2.ann1.PDF2MW.1	arahy.Tifrunner.gnm2.ann1.QDL5QZ.1
arahy.Tifrunner.gnm2.ann1.V8Z0W5.1	arahy.Tifrunner.gnm2.ann1.6V99EA.1
arahy.Tifrunner.gnm2.ann1.PDF2MW.1	arahy.Tifrunner.gnm2.ann1.PZJ7B1.1
arahy.Tifrunner.gnm2.ann1.WDSQ8J.1	arahy.Tifrunner.gnm2.ann1.2Y0GDL.1
arahy.Tifrunner.gnm2.ann1.WDSQ8J.1	arahy.Tifrunner.gnm2.ann1.EZ5RGK.1
arahy.Tifrunner.gnm2.ann1.B20XFZ.1	arahy.Tifrunner.gnm2.ann1.15RNTX.1
arahy.Tifrunner.gnm2.ann1.ZL8GWI.1	arahy.Tifrunner.gnm2.ann1.7SA24Y.1
arahy.Tifrunner.gnm2.ann1.MRL478.1	arahy.Tifrunner.gnm2.ann1.KDI7TH.1
arahy.Tifrunner.gnm2.ann1.3WAX0M.1	arahy.Tifrunner.gnm2.ann1.Q66BD2.1
arahy.Tifrunner.gnm2.ann1.2YN4P9.1	arahy.Tifrunner.gnm2.ann1.MMJQ7K.1
arahy.Tifrunner.gnm2.ann1.PSKQ19.1	arahy.Tifrunner.gnm2.ann1.X9M6WH.1
arahy.Tifrunner.gnm2.ann1.2RQ41J.1	arahy.Tifrunner.gnm2.ann1.K3BVMJ.1
arahy.Tifrunner.gnm2.ann1.E9BLTS.1	arahy.Tifrunner.gnm2.ann1.I2ZHTU.1
arahy.Tifrunner.gnm2.ann1.2YN4P9.1	arahy.Tifrunner.gnm2.ann1.JRIM60.1
arahy.Tifrunner.gnm2.ann1.ZL8GWI.1	arahy.Tifrunner.gnm2.ann1.9T6609.1
arahy.Tifrunner.gnm2.ann1.MRL478.1	arahy.Tifrunner.gnm2.ann1.38RLY4.1
arahy.Tifrunner.gnm2.ann1.ZJ433C.1	arahy.Tifrunner.gnm2.ann1.MMX4MC.1
arahy.Tifrunner.gnm2.ann1.3WAX0M.1	arahy.Tifrunner.gnm2.ann1.J6K2KY.1
arahy.Tifrunner.gnm2.ann1.GP7L65.1	arahy.Tifrunner.gnm2.ann1.DRB5KP.1
arahy.Tifrunner.gnm2.ann1.AE6IJA.1	arahy.Tifrunner.gnm2.ann1.6MJ8Q6.1
arahy.Tifrunner.gnm2.ann1.B20XFZ.1	arahy.Tifrunner.gnm2.ann1.301SU2.1
arahy.Tifrunner.gnm2.ann1.ZL8GWI.1	arahy.Tifrunner.gnm2.ann1.J9H0YQ.1
arahy.Tifrunner.gnm2.ann1.MRL478.1	arahy.Tifrunner.gnm2.ann1.YSN9W3.1
arahy.Tifrunner.gnm2.ann1.2YN4P9.1	arahy.Tifrunner.gnm2.ann1.IAY39Z.1
arahy.Tifrunner.gnm2.ann1.2YN4P9.1	arahy.Tifrunner.gnm2.ann1.4XBE3K.1
arahy.Tifrunner.gnm2.ann1.8V3MXA.1	arahy.Tifrunner.gnm2.ann1.3D7MPL.1
arahy.Tifrunner.gnm2.ann1.DY3CW6.1	arahy.Tifrunner.gnm2.ann1.RX34PI.1
arahy.Tifrunner.gnm2.ann1.73DHZN.1	arahy.Tifrunner.gnm2.ann1.5KI8FH.1
arahy.Tifrunner.gnm2.ann1.JEZR1W.1	arahy.Tifrunner.gnm2.ann1.8ZPK8F.1
arahy.Tifrunner.gnm2.ann1.8V3MXA.1	arahy.Tifrunner.gnm2.ann1.KDEH1Y.1
arahy.Tifrunner.gnm2.ann1.8V3MXA.1	arahy.Tifrunner.gnm2.ann1.P2AB97.1
arahy.Tifrunner.gnm2.ann1.KDI7TH.1	arahy.Tifrunner.gnm2.ann1.QEK7F9.1
arahy.Tifrunner.gnm2.ann1.ETC6KF.1	arahy.Tifrunner.gnm2.ann1.L4Q0K2.1
arahy.Tifrunner.gnm2.ann1.2Q12N5.1	arahy.Tifrunner.gnm2.ann1.88B2ED.1
arahy.Tifrunner.gnm2.ann1.7SA24Y.1	arahy.Tifrunner.gnm2.ann1.6V99EA.1
arahy.Tifrunner.gnm2.ann1.7SA24Y.1	arahy.Tifrunner.gnm2.ann1.9T6609.1
arahy.Tifrunner.gnm2.ann1.15RNTX.1	arahy.Tifrunner.gnm2.ann1.301SU2.1
arahy.Tifrunner.gnm2.ann1.Q66BD2.1	arahy.Tifrunner.gnm2.ann1.J6K2KY.1
arahy.Tifrunner.gnm2.ann1.7SA24Y.1	arahy.Tifrunner.gnm2.ann1.J9H0YQ.1
arahy.Tifrunner.gnm2.ann1.ETC6KF.1	arahy.Tifrunner.gnm2.ann1.L4W2C9.2
arahy.Tifrunner.gnm2.ann1.KDI7TH.1	arahy.Tifrunner.gnm2.ann1.YSN9W3.1
arahy.Tifrunner.gnm2.ann1.UVRI66.2	arahy.Tifrunner.gnm2.ann1.QI820R.2
arahy.Tifrunner.gnm2.ann1.3D7MPL.1	arahy.Tifrunner.gnm2.ann1.KDEH1Y.1
arahy.Tifrunner.gnm2.ann1.2Q12N5.1	arahy.Tifrunner.gnm2.ann1.B66PX0.1
arahy.Tifrunner.gnm2.ann1.3D7MPL.1	arahy.Tifrunner.gnm2.ann1.P2AB97.1
arahy.Tifrunner.gnm2.ann1.P2THRP.1	arahy.Tifrunner.gnm2.ann1.F2D5GR.1
arahy.Tifrunner.gnm2.ann1.P2THRP.1	arahy.Tifrunner.gnm2.ann1.0UF999.1
arahy.Tifrunner.gnm2.ann1.R3D0LA.1	arahy.Tifrunner.gnm2.ann1.QDL5QZ.1
arahy.Tifrunner.gnm2.ann1.VHG0QP.1	arahy.Tifrunner.gnm2.ann1.JRIM60.1
arahy.Tifrunner.gnm2.ann1.X2S259.1	arahy.Tifrunner.gnm2.ann1.9V08HM.1
arahy.Tifrunner.gnm2.ann1.Y9PZ1H.1	arahy.Tifrunner.gnm2.ann1.82B8SU.1
arahy.Tifrunner.gnm2.ann1.VHG0QP.1	arahy.Tifrunner.gnm2.ann1.IAY39Z.1
arahy.Tifrunner.gnm2.ann1.X2S259.1	arahy.Tifrunner.gnm2.ann1.YAEJ5M.1
arahy.Tifrunner.gnm2.ann1.KF0N62.1	arahy.Tifrunner.gnm2.ann1.87AL67.1
arahy.Tifrunner.gnm2.ann1.V8I50K.1	arahy.Tifrunner.gnm2.ann1.GP73H9.1
arahy.Tifrunner.gnm2.ann1.J0DG7J.1	arahy.Tifrunner.gnm2.ann1.VG3SGX.1
arahy.Tifrunner.gnm2.ann1.EG8P2C.1	arahy.Tifrunner.gnm2.ann1.LLMJ9W.1
arahy.Tifrunner.gnm2.ann1.P2THRP.1	arahy.Tifrunner.gnm2.ann1.2Y0GDL.1
arahy.Tifrunner.gnm2.ann1.R3D0LA.1	arahy.Tifrunner.gnm2.ann1.PZJ7B1.1
arahy.Tifrunner.gnm2.ann1.F0M2KT.1	arahy.Tifrunner.gnm2.ann1.V56NQN.1
arahy.Tifrunner.gnm2.ann1.QGFJ76.1	arahy.Tifrunner.gnm2.ann1.4AG551.1
arahy.Tifrunner.gnm2.ann1.768P1R.1	arahy.Tifrunner.gnm2.ann1.F2D5GR.1
arahy.Tifrunner.gnm2.ann1.QGFJ76.1	arahy.Tifrunner.gnm2.ann1.HGAZ7D.1
arahy.Tifrunner.gnm2.ann1.F0M2KT.1	arahy.Tifrunner.gnm2.ann1.I3YYWX.1
arahy.Tifrunner.gnm2.ann1.MMJQ7K.1	arahy.Tifrunner.gnm2.ann1.JRIM60.1
arahy.Tifrunner.gnm2.ann1.QGFJ76.1	arahy.Tifrunner.gnm2.ann1.L00VS1.1
arahy.Tifrunner.gnm2.ann1.F0M2KT.1	arahy.Tifrunner.gnm2.ann1.5MV2CV.1
arahy.Tifrunner.gnm2.ann1.C5BSUS.1	arahy.Tifrunner.gnm2.ann1.ZQ3898.1
arahy.Tifrunner.gnm2.ann1.L32FWB.1	arahy.Tifrunner.gnm2.ann1.ZH29RS.1
arahy.Tifrunner.gnm2.ann1.T22KDW.1	arahy.Tifrunner.gnm2.ann1.EAK3RU.1
arahy.Tifrunner.gnm2.ann1.QGFJ76.1	arahy.Tifrunner.gnm2.ann1.AS0C7C.1
arahy.Tifrunner.gnm2.ann1.ILN3K9.1	arahy.Tifrunner.gnm2.ann1.57AKVM.1
arahy.Tifrunner.gnm2.ann1.768P1R.1	arahy.Tifrunner.gnm2.ann1.EZ5RGK.1
arahy.Tifrunner.gnm2.ann1.MMJQ7K.1	arahy.Tifrunner.gnm2.ann1.4XBE3K.1
arahy.Tifrunner.gnm2.ann1.ULX5CX.1	arahy.Tifrunner.gnm2.ann1.6V99EA.1
arahy.Tifrunner.gnm2.ann1.H1PWIN.1	arahy.Tifrunner.gnm2.ann1.4G06NJ.2
arahy.Tifrunner.gnm2.ann1.ULX5CX.1	arahy.Tifrunner.gnm2.ann1.J9H0YQ.1
arahy.Tifrunner.gnm2.ann1.KD4831.1	arahy.Tifrunner.gnm2.ann1.KQL0FY.1
arahy.Tifrunner.gnm2.ann1.HGAZ7D.1	arahy.Tifrunner.gnm2.ann1.4AG551.1
arahy.Tifrunner.gnm2.ann1.V56NQN.1	arahy.Tifrunner.gnm2.ann1.I3YYWX.1
arahy.Tifrunner.gnm2.ann1.F2D5GR.1	arahy.Tifrunner.gnm2.ann1.0UF999.1
arahy.Tifrunner.gnm2.ann1.WU5RMI.1	arahy.Tifrunner.gnm2.ann1.N9BW0I.1
arahy.Tifrunner.gnm2.ann1.HGAZ7D.1	arahy.Tifrunner.gnm2.ann1.L00VS1.1
arahy.Tifrunner.gnm2.ann1.4AG551.1	arahy.Tifrunner.gnm2.ann1.L00VS1.1
arahy.Tifrunner.gnm2.ann1.QEK7F9.1	arahy.Tifrunner.gnm2.ann1.YSN9W3.1
arahy.Tifrunner.gnm2.ann1.88B2ED.1	arahy.Tifrunner.gnm2.ann1.B66PX0.1
arahy.Tifrunner.gnm2.ann1.L4Q0K2.1	arahy.Tifrunner.gnm2.ann1.L4W2C9.2
arahy.Tifrunner.gnm2.ann1.F2D5GR.1	arahy.Tifrunner.gnm2.ann1.2Y0GDL.1
arahy.Tifrunner.gnm2.ann1.V56NQN.1	arahy.Tifrunner.gnm2.ann1.5MV2CV.1
arahy.Tifrunner.gnm2.ann1.4AG551.1	arahy.Tifrunner.gnm2.ann1.AS0C7C.1
arahy.Tifrunner.gnm2.ann1.F2D5GR.1	arahy.Tifrunner.gnm2.ann1.EZ5RGK.1
arahy.Tifrunner.gnm2.ann1.HGAZ7D.1	arahy.Tifrunner.gnm2.ann1.AS0C7C.1
arahy.Tifrunner.gnm2.ann1.I3YYWX.1	arahy.Tifrunner.gnm2.ann1.5MV2CV.1
arahy.Tifrunner.gnm2.ann1.6V99EA.1	arahy.Tifrunner.gnm2.ann1.J9H0YQ.1
arahy.Tifrunner.gnm2.ann1.QDL5QZ.1	arahy.Tifrunner.gnm2.ann1.PZJ7B1.1
arahy.Tifrunner.gnm2.ann1.0UF999.1	arahy.Tifrunner.gnm2.ann1.EZ5RGK.1
arahy.Tifrunner.gnm2.ann1.9T6609.1	arahy.Tifrunner.gnm2.ann1.J9H0YQ.1
arahy.Tifrunner.gnm2.ann1.JRIM60.1	arahy.Tifrunner.gnm2.ann1.IAY39Z.1
arahy.Tifrunner.gnm2.ann1.JRIM60.1	arahy.Tifrunner.gnm2.ann1.4XBE3K.1
arahy.Tifrunner.gnm2.ann1.P2AB97.1	arahy.Tifrunner.gnm2.ann1.KDEH1Y.1
arahy.Tifrunner.gnm2.ann1.9V08HM.1	arahy.Tifrunner.gnm2.ann1.YAEJ5M.1
arahy.Tifrunner.gnm2.ann1.L00VS1.1	arahy.Tifrunner.gnm2.ann1.AS0C7C.1
