# Supplementary material for: Genome-Wide Analysis and Expression Profiles of Ethylene Signal Genes and Apetala2/Ethylene-Responsive Factors in Peanut (Arachis hypogaea L.)
Source: Front Plant Sci. 2022 Mar 17;13:828482. doi: 10.3389/fpls.2022.828482 (PMC8968948; doi:10.3389/fpls.2022.828482)
Supplement: Supplementary Table 4 — Segmental duplication AhAP2/ERF gene pairs in A. hypogaea and four other plant species. [file Table_4.XLSX]

## Sheet: Sheet1
Arachis duranensis vs Arachis hypogaea		Arachis ipaensis vs Arachis hypogaea		Arabidopsis thaliana vs Arachis hypogaea		Arachis hypogaea vs Glycine max
aradu.V14167.gnm1.ann1.Aradu.RG31X.1	arahy.Tifrunner.gnm2.ann1.00XS3D.1	araip.K30076.gnm1.ann1.Araip.M3RAJ.1	arahy.Tifrunner.gnm2.ann1.00XS3D.1	transcript:AT4G36920.2	arahy.Tifrunner.gnm2.ann1.00XS3D.1	glyma.Zh13.gnm2.ann1.SoyZH13_01G171700.m5	arahy.Tifrunner.gnm2.ann1.00XS3D.1
aradu.V14167.gnm1.ann1.Aradu.SE6Q0.1	arahy.Tifrunner.gnm2.ann1.00XS3D.1	araip.K30076.gnm1.ann1.Araip.MAL00.1	arahy.Tifrunner.gnm2.ann1.00XS3D.1	transcript:AT5G67180.1	arahy.Tifrunner.gnm2.ann1.00XS3D.1	glyma.Zh13.gnm2.ann1.SoyZH13_05G085500.m1	arahy.Tifrunner.gnm2.ann1.00XS3D.1
aradu.V14167.gnm1.ann1.Aradu.RG31X.1	arahy.Tifrunner.gnm2.ann1.095TGF.1	araip.K30076.gnm1.ann1.Araip.M3RAJ.1	arahy.Tifrunner.gnm2.ann1.095TGF.1	transcript:AT4G36920.2	arahy.Tifrunner.gnm2.ann1.095TGF.1	glyma.Zh13.gnm2.ann1.SoyZH13_11G053000.m2	arahy.Tifrunner.gnm2.ann1.00XS3D.1
aradu.V14167.gnm1.ann1.Aradu.SE6Q0.1	arahy.Tifrunner.gnm2.ann1.095TGF.1	araip.K30076.gnm1.ann1.Araip.MAL00.1	arahy.Tifrunner.gnm2.ann1.095TGF.1	transcript:AT5G67180.1	arahy.Tifrunner.gnm2.ann1.095TGF.1	glyma.Zh13.gnm2.ann1.SoyZH13_17G163000.m2	arahy.Tifrunner.gnm2.ann1.00XS3D.1
aradu.V14167.gnm1.ann1.Aradu.H9U8I.1	arahy.Tifrunner.gnm2.ann1.0UF999.1	araip.K30076.gnm1.ann1.Araip.HTN5Z.1	arahy.Tifrunner.gnm2.ann1.0PYI42.1	transcript:AT1G63030.2	arahy.Tifrunner.gnm2.ann1.0IM2G4.1	glyma.Zh13.gnm2.ann1.SoyZH13_01G171700.m5	arahy.Tifrunner.gnm2.ann1.095TGF.1
aradu.V14167.gnm1.ann1.Aradu.61RDF.1	arahy.Tifrunner.gnm2.ann1.15RNTX.1	araip.K30076.gnm1.ann1.Araip.LE5CL.1	arahy.Tifrunner.gnm2.ann1.15RNTX.1	transcript:AT1G12610.1	arahy.Tifrunner.gnm2.ann1.0IM2G4.1	glyma.Zh13.gnm2.ann1.SoyZH13_05G085500.m1	arahy.Tifrunner.gnm2.ann1.095TGF.1
aradu.V14167.gnm1.ann1.Aradu.9P5WT.1	arahy.Tifrunner.gnm2.ann1.15RNTX.1	araip.K30076.gnm1.ann1.Araip.W493A.1	arahy.Tifrunner.gnm2.ann1.20QC9Q.1	transcript:AT5G51990.1	arahy.Tifrunner.gnm2.ann1.0IM2G4.1	glyma.Zh13.gnm2.ann1.SoyZH13_11G053000.m2	arahy.Tifrunner.gnm2.ann1.095TGF.1
aradu.V14167.gnm1.ann1.Aradu.0N117.1	arahy.Tifrunner.gnm2.ann1.20QC9Q.1	araip.K30076.gnm1.ann1.Araip.8B6ML.1	arahy.Tifrunner.gnm2.ann1.2AHI7R.1	transcript:AT1G75490.1	arahy.Tifrunner.gnm2.ann1.15RNTX.1	glyma.Zh13.gnm2.ann1.SoyZH13_17G163000.m2	arahy.Tifrunner.gnm2.ann1.095TGF.1
aradu.V14167.gnm1.ann1.Aradu.K41I0.1	arahy.Tifrunner.gnm2.ann1.2AHI7R.1	araip.K30076.gnm1.ann1.Araip.KL8NJ.1	arahy.Tifrunner.gnm2.ann1.2AHI7R.1	transcript:AT5G61890.1	arahy.Tifrunner.gnm2.ann1.2Q12N5.1	glyma.Zh13.gnm2.ann1.SoyZH13_01G198600.m2	arahy.Tifrunner.gnm2.ann1.0IM2G4.1
aradu.V14167.gnm1.ann1.Aradu.NK24P.1	arahy.Tifrunner.gnm2.ann1.2AHI7R.1	araip.K30076.gnm1.ann1.Araip.88WSL.1	arahy.Tifrunner.gnm2.ann1.2AHI7R.1	transcript:AT5G13910.1	arahy.Tifrunner.gnm2.ann1.2RQ41J.1	glyma.Zh13.gnm2.ann1.SoyZH13_05G048400.m1	arahy.Tifrunner.gnm2.ann1.0IM2G4.1
aradu.V14167.gnm1.ann1.Aradu.ME4LN.1	arahy.Tifrunner.gnm2.ann1.2AHI7R.1	araip.K30076.gnm1.ann1.Araip.RQ5W2.1	arahy.Tifrunner.gnm2.ann1.2Q12N5.1	transcript:AT1G22985.1	arahy.Tifrunner.gnm2.ann1.2Y0GDL.1	glyma.Zh13.gnm2.ann1.SoyZH13_17G127500.m1	arahy.Tifrunner.gnm2.ann1.0IM2G4.1
aradu.V14167.gnm1.ann1.Aradu.PBM8D.1	arahy.Tifrunner.gnm2.ann1.2Q12N5.1	araip.K30076.gnm1.ann1.Araip.3W5AL.1	arahy.Tifrunner.gnm2.ann1.2Q12N5.1	transcript:AT1G43160.1	arahy.Tifrunner.gnm2.ann1.2Y0GDL.1	glyma.Zh13.gnm2.ann1.SoyZH13_16G147500.m2	arahy.Tifrunner.gnm2.ann1.0UF999.1
aradu.V14167.gnm1.ann1.Aradu.JL25Y.1	arahy.Tifrunner.gnm2.ann1.2Q12N5.1	araip.K30076.gnm1.ann1.Araip.KL8NJ.1	arahy.Tifrunner.gnm2.ann1.2Y0GDL.1	transcript:AT5G25190.1	arahy.Tifrunner.gnm2.ann1.2YN4P9.1	glyma.Zh13.gnm2.ann1.SoyZH13_04G026800.m1	arahy.Tifrunner.gnm2.ann1.15RNTX.1
aradu.V14167.gnm1.ann1.Aradu.K41I0.1	arahy.Tifrunner.gnm2.ann1.2Y0GDL.1	araip.K30076.gnm1.ann1.Araip.KAK82.1	arahy.Tifrunner.gnm2.ann1.2YN4P9.1	transcript:AT1G75490.1	arahy.Tifrunner.gnm2.ann1.301SU2.1	glyma.Zh13.gnm2.ann1.SoyZH13_06G026500.m1	arahy.Tifrunner.gnm2.ann1.15RNTX.1
aradu.V14167.gnm1.ann1.Aradu.H9U8I.1	arahy.Tifrunner.gnm2.ann1.2Y0GDL.1	araip.K30076.gnm1.ann1.Araip.H2LYF.1	arahy.Tifrunner.gnm2.ann1.2YN4P9.1	transcript:AT5G25390.2	arahy.Tifrunner.gnm2.ann1.3D7MPL.1	glyma.Zh13.gnm2.ann1.SoyZH13_14G063600.m1	arahy.Tifrunner.gnm2.ann1.15RNTX.1
aradu.V14167.gnm1.ann1.Aradu.NK24P.1	arahy.Tifrunner.gnm2.ann1.2Y0GDL.1	araip.K30076.gnm1.ann1.Araip.LE5CL.1	arahy.Tifrunner.gnm2.ann1.301SU2.1	transcript:AT2G46310.1	arahy.Tifrunner.gnm2.ann1.3WAX0M.1	glyma.Zh13.gnm2.ann1.SoyZH13_20G182100.m1	arahy.Tifrunner.gnm2.ann1.17GHQZ.1
aradu.V14167.gnm1.ann1.Aradu.14Z9Y.1	arahy.Tifrunner.gnm2.ann1.2YN4P9.1	araip.K30076.gnm1.ann1.Araip.B5WG1.1	arahy.Tifrunner.gnm2.ann1.38RLY4.1	transcript:AT3G61630.1	arahy.Tifrunner.gnm2.ann1.3WAX0M.1	glyma.Zh13.gnm2.ann1.SoyZH13_03G016100.m1	arahy.Tifrunner.gnm2.ann1.20QC9Q.1
aradu.V14167.gnm1.ann1.Aradu.61RDF.1	arahy.Tifrunner.gnm2.ann1.301SU2.1	araip.K30076.gnm1.ann1.Araip.S5ATW.1	arahy.Tifrunner.gnm2.ann1.3D7MPL.1	transcript:AT4G27950.1	arahy.Tifrunner.gnm2.ann1.3WAX0M.1	glyma.Zh13.gnm2.ann1.SoyZH13_03G016100.m1	arahy.Tifrunner.gnm2.ann1.20QC9Q.1
aradu.V14167.gnm1.ann1.Aradu.9P5WT.1	arahy.Tifrunner.gnm2.ann1.301SU2.1	araip.K30076.gnm1.ann1.Araip.Y9RA8.1	arahy.Tifrunner.gnm2.ann1.3D7MPL.1	transcript:AT2G44940.1	arahy.Tifrunner.gnm2.ann1.452FBF.1	glyma.Zh13.gnm2.ann1.SoyZH13_07G073400.m1	arahy.Tifrunner.gnm2.ann1.20QC9Q.1
aradu.V14167.gnm1.ann1.Aradu.42K79.1	arahy.Tifrunner.gnm2.ann1.38RLY4.1	araip.K30076.gnm1.ann1.Araip.62IDN.1	arahy.Tifrunner.gnm2.ann1.3WAX0M.1	transcript:AT4G16750.1	arahy.Tifrunner.gnm2.ann1.452FBF.1	glyma.Zh13.gnm2.ann1.SoyZH13_04G193900.m1	arahy.Tifrunner.gnm2.ann1.2AHI7R.1
aradu.V14167.gnm1.ann1.Aradu.G5NTR.1	arahy.Tifrunner.gnm2.ann1.38RLY4.1	araip.K30076.gnm1.ann1.Araip.Z2VYZ.1	arahy.Tifrunner.gnm2.ann1.452FBF.1	transcript:AT3G16770.1	arahy.Tifrunner.gnm2.ann1.45NR7C.1	glyma.Zh13.gnm2.ann1.SoyZH13_05G174300.m1	arahy.Tifrunner.gnm2.ann1.2AHI7R.1
aradu.V14167.gnm1.ann1.Aradu.D814J.1	arahy.Tifrunner.gnm2.ann1.3D7MPL.1	araip.K30076.gnm1.ann1.Araip.VXX40.1	arahy.Tifrunner.gnm2.ann1.47NS3A.1	transcript:AT2G23340.1	arahy.Tifrunner.gnm2.ann1.47NS3A.1	glyma.Zh13.gnm2.ann1.SoyZH13_06G142300.m1	arahy.Tifrunner.gnm2.ann1.2AHI7R.1
aradu.V14167.gnm1.ann1.Aradu.W4PMX.1	arahy.Tifrunner.gnm2.ann1.3D7MPL.1	araip.K30076.gnm1.ann1.Araip.AKR06.1	arahy.Tifrunner.gnm2.ann1.4AG551.1	transcript:AT3G50260.1	arahy.Tifrunner.gnm2.ann1.47NS3A.1	glyma.Zh13.gnm2.ann1.SoyZH13_10G206100.m1	arahy.Tifrunner.gnm2.ann1.2AHI7R.1
aradu.V14167.gnm1.ann1.Aradu.MIW9U.1	arahy.Tifrunner.gnm2.ann1.3D7MPL.1	araip.K30076.gnm1.ann1.Araip.N6C0B.1	arahy.Tifrunner.gnm2.ann1.4D3TQE.1	transcript:AT4G36900.1	arahy.Tifrunner.gnm2.ann1.47NS3A.1	glyma.Zh13.gnm2.ann1.SoyZH13_04G179300.m1	arahy.Tifrunner.gnm2.ann1.2Q12N5.1
aradu.V14167.gnm1.ann1.Aradu.I9TTZ.1	arahy.Tifrunner.gnm2.ann1.3WAX0M.1	araip.K30076.gnm1.ann1.Araip.34E5E.1	arahy.Tifrunner.gnm2.ann1.4D3TQE.1	transcript:AT5G67190.1	arahy.Tifrunner.gnm2.ann1.47NS3A.1	glyma.Zh13.gnm2.ann1.SoyZH13_06G156900.m1	arahy.Tifrunner.gnm2.ann1.2Q12N5.1
aradu.V14167.gnm1.ann1.Aradu.C87QH.1	arahy.Tifrunner.gnm2.ann1.3WAX0M.1	araip.K30076.gnm1.ann1.Araip.L05NW.1	arahy.Tifrunner.gnm2.ann1.4D3TQE.1	transcript:AT1G28360.1	arahy.Tifrunner.gnm2.ann1.4AG551.1	glyma.Zh13.gnm2.ann1.SoyZH13_02G063800.m1	arahy.Tifrunner.gnm2.ann1.2RQ41J.1
aradu.V14167.gnm1.ann1.Aradu.KM0LY.1	arahy.Tifrunner.gnm2.ann1.452FBF.1	araip.K30076.gnm1.ann1.Araip.KAK82.1	arahy.Tifrunner.gnm2.ann1.4XBE3K.1	transcript:AT5G25190.1	arahy.Tifrunner.gnm2.ann1.4XBE3K.1	glyma.Zh13.gnm2.ann1.SoyZH13_16G042400.m1	arahy.Tifrunner.gnm2.ann1.2RQ41J.1
aradu.V14167.gnm1.ann1.Aradu.JEC4J.1	arahy.Tifrunner.gnm2.ann1.47NS3A.1	araip.K30076.gnm1.ann1.Araip.XB73L.1	arahy.Tifrunner.gnm2.ann1.5AD0HB.1	transcript:AT5G57390.1	arahy.Tifrunner.gnm2.ann1.5AD0HB.1	glyma.Zh13.gnm2.ann1.SoyZH13_16G132600.m1	arahy.Tifrunner.gnm2.ann1.2RQ41J.1
aradu.V14167.gnm1.ann1.Aradu.E2TII.1	arahy.Tifrunner.gnm2.ann1.4AG551.1	araip.K30076.gnm1.ann1.Araip.ZCG46.1	arahy.Tifrunner.gnm2.ann1.5I2TXN.1	transcript:AT2G40340.6	arahy.Tifrunner.gnm2.ann1.5KI8FH.1	glyma.Zh13.gnm2.ann1.SoyZH13_02G075100.m4	arahy.Tifrunner.gnm2.ann1.2Y0GDL.1
aradu.V14167.gnm1.ann1.Aradu.EN58B.1	arahy.Tifrunner.gnm2.ann1.4D3TQE.1	araip.K30076.gnm1.ann1.Araip.6ZJ3N.1	arahy.Tifrunner.gnm2.ann1.5KI8FH.1	transcript:AT3G11020.1	arahy.Tifrunner.gnm2.ann1.5KI8FH.1	glyma.Zh13.gnm2.ann1.SoyZH13_05G174300.m1	arahy.Tifrunner.gnm2.ann1.2Y0GDL.1
aradu.V14167.gnm1.ann1.Aradu.G1CDJ.1	arahy.Tifrunner.gnm2.ann1.4D3TQE.1	araip.K30076.gnm1.ann1.Araip.N6C0B.1	arahy.Tifrunner.gnm2.ann1.5MV2CV.1	transcript:AT5G05410.1	arahy.Tifrunner.gnm2.ann1.5KI8FH.1	glyma.Zh13.gnm2.ann1.SoyZH13_08G138700.m2	arahy.Tifrunner.gnm2.ann1.2Y0GDL.1
aradu.V14167.gnm1.ann1.Aradu.387PF.1	arahy.Tifrunner.gnm2.ann1.4D3TQE.1	araip.K30076.gnm1.ann1.Araip.34E5E.1	arahy.Tifrunner.gnm2.ann1.5MV2CV.1	transcript:AT2G41710.4	arahy.Tifrunner.gnm2.ann1.6MJ8Q6.1	glyma.Zh13.gnm2.ann1.SoyZH13_10G206100.m1	arahy.Tifrunner.gnm2.ann1.2Y0GDL.1
aradu.V14167.gnm1.ann1.Aradu.14Z9Y.1	arahy.Tifrunner.gnm2.ann1.4XBE3K.1	araip.K30076.gnm1.ann1.Araip.L05NW.1	arahy.Tifrunner.gnm2.ann1.5MV2CV.1	transcript:AT4G37750.1	arahy.Tifrunner.gnm2.ann1.6V99EA.1	glyma.Zh13.gnm2.ann1.SoyZH13_16G147500.m2	arahy.Tifrunner.gnm2.ann1.2Y0GDL.1
aradu.V14167.gnm1.ann1.Aradu.T7UUH.1	arahy.Tifrunner.gnm2.ann1.5AD0HB.1	araip.K30076.gnm1.ann1.Araip.RB7C2.1	arahy.Tifrunner.gnm2.ann1.6BK6B8.1	transcript:AT2G40340.6	arahy.Tifrunner.gnm2.ann1.73DHZN.1	glyma.Zh13.gnm2.ann1.SoyZH13_20G154900.m1	arahy.Tifrunner.gnm2.ann1.2Y0GDL.1
aradu.V14167.gnm1.ann1.Aradu.Y3BW3.1	arahy.Tifrunner.gnm2.ann1.5I2TXN.1	araip.K30076.gnm1.ann1.Araip.6J28H.1	arahy.Tifrunner.gnm2.ann1.6MJ8Q6.1	transcript:AT3G11020.1	arahy.Tifrunner.gnm2.ann1.73DHZN.1	glyma.Zh13.gnm2.ann1.SoyZH13_04G059800.m1	arahy.Tifrunner.gnm2.ann1.2YN4P9.1
aradu.V14167.gnm1.ann1.Aradu.GB4U4.1	arahy.Tifrunner.gnm2.ann1.5KI8FH.1	araip.K30076.gnm1.ann1.Araip.TQ7YN.1	arahy.Tifrunner.gnm2.ann1.6V99EA.1	transcript:AT5G05410.1	arahy.Tifrunner.gnm2.ann1.73DHZN.1	glyma.Zh13.gnm2.ann1.SoyZH13_06G059900.m1	arahy.Tifrunner.gnm2.ann1.2YN4P9.1
aradu.V14167.gnm1.ann1.Aradu.9SR9S.1	arahy.Tifrunner.gnm2.ann1.5KI8FH.1	araip.K30076.gnm1.ann1.Araip.60YE7.1	arahy.Tifrunner.gnm2.ann1.6V99EA.1	transcript:AT5G64750.1	arahy.Tifrunner.gnm2.ann1.768P1R.1	glyma.Zh13.gnm2.ann1.SoyZH13_07G024600.m1	arahy.Tifrunner.gnm2.ann1.2YN4P9.1
aradu.V14167.gnm1.ann1.Aradu.EN58B.1	arahy.Tifrunner.gnm2.ann1.5MV2CV.1	araip.K30076.gnm1.ann1.Araip.E0UEG.1	arahy.Tifrunner.gnm2.ann1.6V99EA.1	transcript:AT4G37750.1	arahy.Tifrunner.gnm2.ann1.7SA24Y.1	glyma.Zh13.gnm2.ann1.SoyZH13_08G206400.m1	arahy.Tifrunner.gnm2.ann1.2YN4P9.1
aradu.V14167.gnm1.ann1.Aradu.5AV3M.1	arahy.Tifrunner.gnm2.ann1.5MV2CV.1	araip.K30076.gnm1.ann1.Araip.6ZJ3N.1	arahy.Tifrunner.gnm2.ann1.73DHZN.1	transcript:AT5G13910.1	arahy.Tifrunner.gnm2.ann1.804PS6.1	glyma.Zh13.gnm2.ann1.SoyZH13_14G106100.m1	arahy.Tifrunner.gnm2.ann1.2YN4P9.1
aradu.V14167.gnm1.ann1.Aradu.387PF.1	arahy.Tifrunner.gnm2.ann1.5MV2CV.1	araip.K30076.gnm1.ann1.Araip.8B6ML.1	arahy.Tifrunner.gnm2.ann1.768P1R.1	transcript:AT1G16060.1	arahy.Tifrunner.gnm2.ann1.82B8SU.1	glyma.Zh13.gnm2.ann1.SoyZH13_17G204400.m1	arahy.Tifrunner.gnm2.ann1.2YN4P9.1
aradu.V14167.gnm1.ann1.Aradu.M2I8I.1	arahy.Tifrunner.gnm2.ann1.6BK6B8.1	araip.K30076.gnm1.ann1.Araip.88WSL.1	arahy.Tifrunner.gnm2.ann1.768P1R.1	transcript:AT5G07310.1	arahy.Tifrunner.gnm2.ann1.88B2ED.1	glyma.Zh13.gnm2.ann1.SoyZH13_04G026800.m1	arahy.Tifrunner.gnm2.ann1.301SU2.1
aradu.V14167.gnm1.ann1.Aradu.0KI78.1	arahy.Tifrunner.gnm2.ann1.6MJ8Q6.1	araip.K30076.gnm1.ann1.Araip.60YE7.1	arahy.Tifrunner.gnm2.ann1.7SA24Y.1	transcript:AT5G13330.1	arahy.Tifrunner.gnm2.ann1.88B2ED.1	glyma.Zh13.gnm2.ann1.SoyZH13_06G026500.m1	arahy.Tifrunner.gnm2.ann1.301SU2.1
aradu.V14167.gnm1.ann1.Aradu.V7CSH.1	arahy.Tifrunner.gnm2.ann1.6V99EA.1	araip.K30076.gnm1.ann1.Araip.E0UEG.1	arahy.Tifrunner.gnm2.ann1.7SA24Y.1	transcript:AT5G61890.1	arahy.Tifrunner.gnm2.ann1.88B2ED.1	glyma.Zh13.gnm2.ann1.SoyZH13_14G063600.m1	arahy.Tifrunner.gnm2.ann1.301SU2.1
aradu.V14167.gnm1.ann1.Aradu.S9CWT.1	arahy.Tifrunner.gnm2.ann1.6V99EA.1	araip.K30076.gnm1.ann1.Araip.ANU1V.1	arahy.Tifrunner.gnm2.ann1.804PS6.1	transcript:AT1G15360.2	arahy.Tifrunner.gnm2.ann1.8V3MXA.1	glyma.Zh13.gnm2.ann1.SoyZH13_03G159700.m1	arahy.Tifrunner.gnm2.ann1.38RLY4.1
aradu.V14167.gnm1.ann1.Aradu.UA79E.1	arahy.Tifrunner.gnm2.ann1.6V99EA.1	araip.K30076.gnm1.ann1.Araip.S3MIZ.1	arahy.Tifrunner.gnm2.ann1.82B8SU.1	transcript:AT3G20310.1	arahy.Tifrunner.gnm2.ann1.8ZPK8F.1	glyma.Zh13.gnm2.ann1.SoyZH13_19G163100.m2	arahy.Tifrunner.gnm2.ann1.38RLY4.1
aradu.V14167.gnm1.ann1.Aradu.GB4U4.1	arahy.Tifrunner.gnm2.ann1.73DHZN.1	araip.K30076.gnm1.ann1.Araip.3W5AL.1	arahy.Tifrunner.gnm2.ann1.88B2ED.1	transcript:AT3G16280.2	arahy.Tifrunner.gnm2.ann1.9V08HM.1	glyma.Zh13.gnm2.ann1.SoyZH13_04G063900.m2	arahy.Tifrunner.gnm2.ann1.3D7MPL.1
aradu.V14167.gnm1.ann1.Aradu.9SR9S.1	arahy.Tifrunner.gnm2.ann1.73DHZN.1	araip.K30076.gnm1.ann1.Araip.S1N8M.1	arahy.Tifrunner.gnm2.ann1.8LB9ZD.1	transcript:AT2G41710.4	arahy.Tifrunner.gnm2.ann1.AE6IJA.1	glyma.Zh13.gnm2.ann1.SoyZH13_06G064300.m2	arahy.Tifrunner.gnm2.ann1.3D7MPL.1
aradu.V14167.gnm1.ann1.Aradu.K41I0.1	arahy.Tifrunner.gnm2.ann1.768P1R.1	araip.K30076.gnm1.ann1.Araip.K3GK4.1	arahy.Tifrunner.gnm2.ann1.8UYF3G.1	transcript:AT1G28360.1	arahy.Tifrunner.gnm2.ann1.AS0C7C.1	glyma.Zh13.gnm2.ann1.SoyZH13_07G030000.m1	arahy.Tifrunner.gnm2.ann1.3D7MPL.1
aradu.V14167.gnm1.ann1.Aradu.H9U8I.1	arahy.Tifrunner.gnm2.ann1.768P1R.1	araip.K30076.gnm1.ann1.Araip.Y9RA8.1	arahy.Tifrunner.gnm2.ann1.8V3MXA.1	transcript:AT1G53170.1	arahy.Tifrunner.gnm2.ann1.AS0C7C.1	glyma.Zh13.gnm2.ann1.SoyZH13_08G201700.m1	arahy.Tifrunner.gnm2.ann1.3D7MPL.1
aradu.V14167.gnm1.ann1.Aradu.S9CWT.1	arahy.Tifrunner.gnm2.ann1.7SA24Y.1	araip.K30076.gnm1.ann1.Araip.B2ESJ.1	arahy.Tifrunner.gnm2.ann1.8ZPK8F.1	transcript:AT3G15210.1	arahy.Tifrunner.gnm2.ann1.AS0C7C.1	glyma.Zh13.gnm2.ann1.SoyZH13_15G008700.m1	arahy.Tifrunner.gnm2.ann1.3D7MPL.1
aradu.V14167.gnm1.ann1.Aradu.GG3LG.1	arahy.Tifrunner.gnm2.ann1.7SA24Y.1	araip.K30076.gnm1.ann1.Araip.MYZ56.1	arahy.Tifrunner.gnm2.ann1.9T6609.1	transcript:AT1G75490.1	arahy.Tifrunner.gnm2.ann1.B20XFZ.1	glyma.Zh13.gnm2.ann1.SoyZH13_17G199000.m1	arahy.Tifrunner.gnm2.ann1.3D7MPL.1
aradu.V14167.gnm1.ann1.Aradu.UA79E.1	arahy.Tifrunner.gnm2.ann1.7SA24Y.1	araip.K30076.gnm1.ann1.Araip.E0UEG.1	arahy.Tifrunner.gnm2.ann1.9T6609.1	transcript:AT5G61890.1	arahy.Tifrunner.gnm2.ann1.B66PX0.1	glyma.Zh13.gnm2.ann1.SoyZH13_17G110200.m1	arahy.Tifrunner.gnm2.ann1.3D7MPL.1
aradu.V14167.gnm1.ann1.Aradu.P6UBG.1	arahy.Tifrunner.gnm2.ann1.82B8SU.1	araip.K30076.gnm1.ann1.Araip.7XH09.1	arahy.Tifrunner.gnm2.ann1.9V08HM.1	transcript:AT2G44840.1	arahy.Tifrunner.gnm2.ann1.BDR3J7.1	glyma.Zh13.gnm2.ann1.SoyZH13_04G214900.m1	arahy.Tifrunner.gnm2.ann1.3WAX0M.1
aradu.V14167.gnm1.ann1.Aradu.PBM8D.1	arahy.Tifrunner.gnm2.ann1.88B2ED.1	araip.K30076.gnm1.ann1.Araip.P3BCC.1	arahy.Tifrunner.gnm2.ann1.9V08HM.1	transcript:AT5G18560.1	arahy.Tifrunner.gnm2.ann1.C5BSUS.1	glyma.Zh13.gnm2.ann1.SoyZH13_06G120200.m2	arahy.Tifrunner.gnm2.ann1.3WAX0M.1
aradu.V14167.gnm1.ann1.Aradu.JL25Y.1	arahy.Tifrunner.gnm2.ann1.88B2ED.1	araip.K30076.gnm1.ann1.Araip.6J28H.1	arahy.Tifrunner.gnm2.ann1.AE6IJA.1	transcript:AT2G47520.1	arahy.Tifrunner.gnm2.ann1.DRB5KP.1	glyma.Zh13.gnm2.ann1.SoyZH13_05G060500.m1	arahy.Tifrunner.gnm2.ann1.452FBF.1
aradu.V14167.gnm1.ann1.Aradu.JJA0L.1	arahy.Tifrunner.gnm2.ann1.8UYF3G.1	araip.K30076.gnm1.ann1.Araip.ZCG46.1	arahy.Tifrunner.gnm2.ann1.ARVN7W.1	transcript:AT4G18450.1	arahy.Tifrunner.gnm2.ann1.EAK3RU.1	glyma.Zh13.gnm2.ann1.SoyZH13_11G034600.m1	arahy.Tifrunner.gnm2.ann1.452FBF.1
aradu.V14167.gnm1.ann1.Aradu.W4PMX.1	arahy.Tifrunner.gnm2.ann1.8V3MXA.1	araip.K30076.gnm1.ann1.Araip.AKR06.1	arahy.Tifrunner.gnm2.ann1.AS0C7C.1	transcript:AT3G16770.1	arahy.Tifrunner.gnm2.ann1.ER44IM.1	glyma.Zh13.gnm2.ann1.SoyZH13_17G139100.m1	arahy.Tifrunner.gnm2.ann1.452FBF.1
aradu.V14167.gnm1.ann1.Aradu.MIW9U.1	arahy.Tifrunner.gnm2.ann1.8V3MXA.1	araip.K30076.gnm1.ann1.Araip.LE5CL.1	arahy.Tifrunner.gnm2.ann1.B20XFZ.1	transcript:AT1G51190.1	arahy.Tifrunner.gnm2.ann1.ETC6KF.1	glyma.Zh13.gnm2.ann1.SoyZH13_02G015500.m1	arahy.Tifrunner.gnm2.ann1.45NR7C.1
aradu.V14167.gnm1.ann1.Aradu.3P75R.1	arahy.Tifrunner.gnm2.ann1.8ZPK8F.1	araip.K30076.gnm1.ann1.Araip.RQ5W2.1	arahy.Tifrunner.gnm2.ann1.B66PX0.1	transcript:AT5G64750.1	arahy.Tifrunner.gnm2.ann1.EZ5RGK.1	glyma.Zh13.gnm2.ann1.SoyZH13_15G145900.m1	arahy.Tifrunner.gnm2.ann1.45NR7C.1
aradu.V14167.gnm1.ann1.Aradu.GG3LG.1	arahy.Tifrunner.gnm2.ann1.9T6609.1	araip.K30076.gnm1.ann1.Araip.3W5AL.1	arahy.Tifrunner.gnm2.ann1.B66PX0.1	transcript:AT5G64750.1	arahy.Tifrunner.gnm2.ann1.F2D5GR.1	glyma.Zh13.gnm2.ann1.SoyZH13_01G171900.m1	arahy.Tifrunner.gnm2.ann1.47NS3A.1
aradu.V14167.gnm1.ann1.Aradu.UA79E.1	arahy.Tifrunner.gnm2.ann1.9T6609.1	araip.K30076.gnm1.ann1.Araip.QQN2T.1	arahy.Tifrunner.gnm2.ann1.BDR3J7.1	transcript:AT2G44940.1	arahy.Tifrunner.gnm2.ann1.FAI7YU.1	glyma.Zh13.gnm2.ann1.SoyZH13_04G039000.m1	arahy.Tifrunner.gnm2.ann1.47NS3A.1
aradu.V14167.gnm1.ann1.Aradu.0KI78.1	arahy.Tifrunner.gnm2.ann1.AE6IJA.1	araip.K30076.gnm1.ann1.Araip.IN0FT.1	arahy.Tifrunner.gnm2.ann1.C5BSUS.1	transcript:AT4G16750.1	arahy.Tifrunner.gnm2.ann1.FAI7YU.1	glyma.Zh13.gnm2.ann1.SoyZH13_06G039400.m1	arahy.Tifrunner.gnm2.ann1.47NS3A.1
aradu.V14167.gnm1.ann1.Aradu.Y3BW3.1	arahy.Tifrunner.gnm2.ann1.ARVN7W.1	araip.K30076.gnm1.ann1.Araip.XMM29.1	arahy.Tifrunner.gnm2.ann1.CSV6ZK.1	transcript:AT2G44840.1	arahy.Tifrunner.gnm2.ann1.FU6CIC.1	glyma.Zh13.gnm2.ann1.SoyZH13_11G052800.m1	arahy.Tifrunner.gnm2.ann1.47NS3A.1
aradu.V14167.gnm1.ann1.Aradu.E2TII.1	arahy.Tifrunner.gnm2.ann1.AS0C7C.1	araip.K30076.gnm1.ann1.Araip.S5ATW.1	arahy.Tifrunner.gnm2.ann1.CSV6ZK.1	transcript:AT4G17490.1	arahy.Tifrunner.gnm2.ann1.FU6CIC.1	glyma.Zh13.gnm2.ann1.SoyZH13_14G077900.m1	arahy.Tifrunner.gnm2.ann1.47NS3A.1
aradu.V14167.gnm1.ann1.Aradu.61RDF.1	arahy.Tifrunner.gnm2.ann1.B20XFZ.1	araip.K30076.gnm1.ann1.Araip.XMM29.1	arahy.Tifrunner.gnm2.ann1.DIZB8V.1	transcript:AT5G47220.1	arahy.Tifrunner.gnm2.ann1.FU6CIC.1	glyma.Zh13.gnm2.ann1.SoyZH13_17G162400.m1	arahy.Tifrunner.gnm2.ann1.47NS3A.1
aradu.V14167.gnm1.ann1.Aradu.9P5WT.1	arahy.Tifrunner.gnm2.ann1.B20XFZ.1	araip.K30076.gnm1.ann1.Araip.LJJ47.1	arahy.Tifrunner.gnm2.ann1.DRB5KP.1	transcript:AT3G14230.1	arahy.Tifrunner.gnm2.ann1.GGDF5U.1	glyma.Zh13.gnm2.ann1.SoyZH13_17G229300.m1	arahy.Tifrunner.gnm2.ann1.47NS3A.1
aradu.V14167.gnm1.ann1.Aradu.PBM8D.1	arahy.Tifrunner.gnm2.ann1.B66PX0.1	araip.K30076.gnm1.ann1.Araip.0YB7K.1	arahy.Tifrunner.gnm2.ann1.DY3CW6.1	transcript:AT3G23220.1	arahy.Tifrunner.gnm2.ann1.GIJ59W.1	glyma.Zh13.gnm2.ann1.SoyZH13_06G263300.m1	arahy.Tifrunner.gnm2.ann1.4AG551.1
aradu.V14167.gnm1.ann1.Aradu.JL25Y.1	arahy.Tifrunner.gnm2.ann1.B66PX0.1	araip.K30076.gnm1.ann1.Araip.SN6G0.1	arahy.Tifrunner.gnm2.ann1.EAK3RU.1	transcript:AT5G43410.1	arahy.Tifrunner.gnm2.ann1.GIJ59W.1	glyma.Zh13.gnm2.ann1.SoyZH13_12G106700.m1	arahy.Tifrunner.gnm2.ann1.4AG551.1
aradu.V14167.gnm1.ann1.Aradu.3Q82R.1	arahy.Tifrunner.gnm2.ann1.C5BSUS.1	araip.K30076.gnm1.ann1.Araip.ZRX6N.1	arahy.Tifrunner.gnm2.ann1.ER44IM.1	transcript:AT2G47520.1	arahy.Tifrunner.gnm2.ann1.GP7L65.1	glyma.Zh13.gnm2.ann1.SoyZH13_13G214800.m1	arahy.Tifrunner.gnm2.ann1.4AG551.1
aradu.V14167.gnm1.ann1.Aradu.D814J.1	arahy.Tifrunner.gnm2.ann1.CSV6ZK.1	araip.K30076.gnm1.ann1.Araip.AI81V.1	arahy.Tifrunner.gnm2.ann1.ETC6KF.1	transcript:AT4G36920.2	arahy.Tifrunner.gnm2.ann1.H1PWIN.1	glyma.Zh13.gnm2.ann1.SoyZH13_15G074400.m1	arahy.Tifrunner.gnm2.ann1.4AG551.1
aradu.V14167.gnm1.ann1.Aradu.MIW9U.1	arahy.Tifrunner.gnm2.ann1.CSV6ZK.1	araip.K30076.gnm1.ann1.Araip.X39YD.1	arahy.Tifrunner.gnm2.ann1.ETC6KF.1	transcript:AT5G67180.1	arahy.Tifrunner.gnm2.ann1.H1PWIN.1	glyma.Zh13.gnm2.ann1.SoyZH13_18G112204.m1	arahy.Tifrunner.gnm2.ann1.4D3TQE.1
aradu.V14167.gnm1.ann1.Aradu.D814J.1	arahy.Tifrunner.gnm2.ann1.DIZB8V.1	araip.K30076.gnm1.ann1.Araip.8B6ML.1	arahy.Tifrunner.gnm2.ann1.EZ5RGK.1	transcript:AT1G03800.1	arahy.Tifrunner.gnm2.ann1.HGAZ7D.1	glyma.Zh13.gnm2.ann1.SoyZH13_04G059800.m1	arahy.Tifrunner.gnm2.ann1.4XBE3K.1
aradu.V14167.gnm1.ann1.Aradu.NZ8CP.1	arahy.Tifrunner.gnm2.ann1.DRB5KP.1	araip.K30076.gnm1.ann1.Araip.88WSL.1	arahy.Tifrunner.gnm2.ann1.EZ5RGK.1	transcript:AT1G28360.1	arahy.Tifrunner.gnm2.ann1.HGAZ7D.1	glyma.Zh13.gnm2.ann1.SoyZH13_06G059900.m1	arahy.Tifrunner.gnm2.ann1.4XBE3K.1
aradu.V14167.gnm1.ann1.Aradu.QQ9LA.1	arahy.Tifrunner.gnm2.ann1.DU9C9C.1	araip.K30076.gnm1.ann1.Araip.N6C0B.1	arahy.Tifrunner.gnm2.ann1.F0M2KT.1	transcript:AT5G07310.1	arahy.Tifrunner.gnm2.ann1.IJ6373.1	glyma.Zh13.gnm2.ann1.SoyZH13_14G106100.m1	arahy.Tifrunner.gnm2.ann1.4XBE3K.1
aradu.V14167.gnm1.ann1.Aradu.PM527.1	arahy.Tifrunner.gnm2.ann1.DY3CW6.1	araip.K30076.gnm1.ann1.Araip.34E5E.1	arahy.Tifrunner.gnm2.ann1.F0M2KT.1	transcript:AT5G13330.1	arahy.Tifrunner.gnm2.ann1.IJ6373.1	glyma.Zh13.gnm2.ann1.SoyZH13_17G204400.m1	arahy.Tifrunner.gnm2.ann1.4XBE3K.1
aradu.V14167.gnm1.ann1.Aradu.546FD.1	arahy.Tifrunner.gnm2.ann1.E9BLTS.1	araip.K30076.gnm1.ann1.Araip.L05NW.1	arahy.Tifrunner.gnm2.ann1.F0M2KT.1	transcript:AT5G61890.1	arahy.Tifrunner.gnm2.ann1.IJ6373.1	glyma.Zh13.gnm2.ann1.SoyZH13_13G214800.m1	arahy.Tifrunner.gnm2.ann1.57AKVM.1
aradu.V14167.gnm1.ann1.Aradu.VS60N.1	arahy.Tifrunner.gnm2.ann1.EAK3RU.1	araip.K30076.gnm1.ann1.Araip.8B6ML.1	arahy.Tifrunner.gnm2.ann1.F2D5GR.1	transcript:AT1G68550.2	arahy.Tifrunner.gnm2.ann1.J0DG7J.1	glyma.Zh13.gnm2.ann1.SoyZH13_15G074400.m1	arahy.Tifrunner.gnm2.ann1.57AKVM.1
aradu.V14167.gnm1.ann1.Aradu.ZGR3J.1	arahy.Tifrunner.gnm2.ann1.ER44IM.1	araip.K30076.gnm1.ann1.Araip.KL8NJ.1	arahy.Tifrunner.gnm2.ann1.F2D5GR.1	transcript:AT2G46310.1	arahy.Tifrunner.gnm2.ann1.J6K2KY.1	glyma.Zh13.gnm2.ann1.SoyZH13_13G078900.m1	arahy.Tifrunner.gnm2.ann1.5AD0HB.1
aradu.V14167.gnm1.ann1.Aradu.VJK1R.1	arahy.Tifrunner.gnm2.ann1.ETC6KF.1	araip.K30076.gnm1.ann1.Araip.88WSL.1	arahy.Tifrunner.gnm2.ann1.F2D5GR.1	transcript:AT3G61630.1	arahy.Tifrunner.gnm2.ann1.J6K2KY.1	glyma.Zh13.gnm2.ann1.SoyZH13_17G060200.m1	arahy.Tifrunner.gnm2.ann1.5AD0HB.1
aradu.V14167.gnm1.ann1.Aradu.F9X01.1	arahy.Tifrunner.gnm2.ann1.ETC6KF.1	araip.K30076.gnm1.ann1.Araip.N6C0B.1	arahy.Tifrunner.gnm2.ann1.F5Q2PM.1	transcript:AT4G27950.1	arahy.Tifrunner.gnm2.ann1.J6K2KY.1	glyma.Zh13.gnm2.ann1.SoyZH13_08G244600.m1	arahy.Tifrunner.gnm2.ann1.5I2TXN.1
aradu.V14167.gnm1.ann1.Aradu.K41I0.1	arahy.Tifrunner.gnm2.ann1.EZ5RGK.1	araip.K30076.gnm1.ann1.Araip.34E5E.1	arahy.Tifrunner.gnm2.ann1.F5Q2PM.1	transcript:AT4G37750.1	arahy.Tifrunner.gnm2.ann1.J9H0YQ.1	glyma.Zh13.gnm2.ann1.SoyZH13_18G249700.m1	arahy.Tifrunner.gnm2.ann1.5I2TXN.1
aradu.V14167.gnm1.ann1.Aradu.H9U8I.1	arahy.Tifrunner.gnm2.ann1.EZ5RGK.1	araip.K30076.gnm1.ann1.Araip.L05NW.1	arahy.Tifrunner.gnm2.ann1.F5Q2PM.1	transcript:AT1G50640.1	arahy.Tifrunner.gnm2.ann1.JEZR1W.1	glyma.Zh13.gnm2.ann1.SoyZH13_02G240600.m1	arahy.Tifrunner.gnm2.ann1.5KI8FH.1
aradu.V14167.gnm1.ann1.Aradu.ME4LN.1	arahy.Tifrunner.gnm2.ann1.EZ5RGK.1	araip.K30076.gnm1.ann1.Araip.Z2VYZ.1	arahy.Tifrunner.gnm2.ann1.FAI7YU.1	transcript:AT3G20310.1	arahy.Tifrunner.gnm2.ann1.JEZR1W.1	glyma.Zh13.gnm2.ann1.SoyZH13_14G050800.m2	arahy.Tifrunner.gnm2.ann1.5KI8FH.1
aradu.V14167.gnm1.ann1.Aradu.QQ9LA.1	arahy.Tifrunner.gnm2.ann1.F0BU8J.1	araip.K30076.gnm1.ann1.Araip.N6IZA.1	arahy.Tifrunner.gnm2.ann1.FU6CIC.1	transcript:AT2G44840.1	arahy.Tifrunner.gnm2.ann1.JGE7BU.1	glyma.Zh13.gnm2.ann1.SoyZH13_08G280500.m2	arahy.Tifrunner.gnm2.ann1.5MV2CV.1
aradu.V14167.gnm1.ann1.Aradu.EN58B.1	arahy.Tifrunner.gnm2.ann1.F0M2KT.1	araip.K30076.gnm1.ann1.Araip.P8G5K.1	arahy.Tifrunner.gnm2.ann1.G0YQ1S.1	transcript:AT4G17490.1	arahy.Tifrunner.gnm2.ann1.JGE7BU.1	glyma.Zh13.gnm2.ann1.SoyZH13_09G217500.m1	arahy.Tifrunner.gnm2.ann1.5MV2CV.1
aradu.V14167.gnm1.ann1.Aradu.5AV3M.1	arahy.Tifrunner.gnm2.ann1.F0M2KT.1	araip.K30076.gnm1.ann1.Araip.F3QBW.1	arahy.Tifrunner.gnm2.ann1.GGDF5U.1	transcript:AT5G47220.1	arahy.Tifrunner.gnm2.ann1.JGE7BU.1	glyma.Zh13.gnm2.ann1.SoyZH13_18G227100.m1	arahy.Tifrunner.gnm2.ann1.5MV2CV.1
aradu.V14167.gnm1.ann1.Aradu.387PF.1	arahy.Tifrunner.gnm2.ann1.F0M2KT.1	araip.K30076.gnm1.ann1.Araip.BUP6F.1	arahy.Tifrunner.gnm2.ann1.GIJ59W.1	transcript:AT5G25190.1	arahy.Tifrunner.gnm2.ann1.JRIM60.1	glyma.Zh13.gnm2.ann1.SoyZH13_18G112203.m1	arahy.Tifrunner.gnm2.ann1.5MV2CV.1
aradu.V14167.gnm1.ann1.Aradu.K41I0.1	arahy.Tifrunner.gnm2.ann1.F2D5GR.1	araip.K30076.gnm1.ann1.Araip.AXK3N.1	arahy.Tifrunner.gnm2.ann1.GP73H9.1	transcript:AT5G13910.1	arahy.Tifrunner.gnm2.ann1.K3BVMJ.1	glyma.Zh13.gnm2.ann1.SoyZH13_09G224900.m1	arahy.Tifrunner.gnm2.ann1.6BK6B8.1
aradu.V14167.gnm1.ann1.Aradu.H9U8I.1	arahy.Tifrunner.gnm2.ann1.F2D5GR.1	araip.K30076.gnm1.ann1.Araip.LJJ47.1	arahy.Tifrunner.gnm2.ann1.GP7L65.1	transcript:AT3G60490.1	arahy.Tifrunner.gnm2.ann1.K6GECI.1	glyma.Zh13.gnm2.ann1.SoyZH13_10G156700.m1	arahy.Tifrunner.gnm2.ann1.6BK6B8.1
aradu.V14167.gnm1.ann1.Aradu.NK24P.1	arahy.Tifrunner.gnm2.ann1.F2D5GR.1	araip.K30076.gnm1.ann1.Araip.6Z4YF.1	arahy.Tifrunner.gnm2.ann1.GS7VU5.1	transcript:AT2G28550.3	arahy.Tifrunner.gnm2.ann1.K6QUG2.1	glyma.Zh13.gnm2.ann1.SoyZH13_18G216400.m1	arahy.Tifrunner.gnm2.ann1.6BK6B8.1
aradu.V14167.gnm1.ann1.Aradu.ME4LN.1	arahy.Tifrunner.gnm2.ann1.F2D5GR.1	araip.K30076.gnm1.ann1.Araip.M3RAJ.1	arahy.Tifrunner.gnm2.ann1.H1PWIN.1	transcript:AT2G39250.1	arahy.Tifrunner.gnm2.ann1.K6QUG2.1	glyma.Zh13.gnm2.ann1.SoyZH13_02G169700.m1	arahy.Tifrunner.gnm2.ann1.6MJ8Q6.1
aradu.V14167.gnm1.ann1.Aradu.EN58B.1	arahy.Tifrunner.gnm2.ann1.F5Q2PM.1	araip.K30076.gnm1.ann1.Araip.MAL00.1	arahy.Tifrunner.gnm2.ann1.H1PWIN.1	transcript:AT3G54990.1	arahy.Tifrunner.gnm2.ann1.K6QUG2.1	glyma.Zh13.gnm2.ann1.SoyZH13_03G121100.m1	arahy.Tifrunner.gnm2.ann1.6MJ8Q6.1
aradu.V14167.gnm1.ann1.Aradu.G1CDJ.1	arahy.Tifrunner.gnm2.ann1.F5Q2PM.1	araip.K30076.gnm1.ann1.Araip.AKR06.1	arahy.Tifrunner.gnm2.ann1.HGAZ7D.1	transcript:AT5G60120.2	arahy.Tifrunner.gnm2.ann1.K6QUG2.1	glyma.Zh13.gnm2.ann1.SoyZH13_19G123200.m3	arahy.Tifrunner.gnm2.ann1.6MJ8Q6.1
aradu.V14167.gnm1.ann1.Aradu.387PF.1	arahy.Tifrunner.gnm2.ann1.F5Q2PM.1	araip.K30076.gnm1.ann1.Araip.RB7C2.1	arahy.Tifrunner.gnm2.ann1.HP6LSM.1	transcript:AT2G28550.3	arahy.Tifrunner.gnm2.ann1.KDI7TH.1	glyma.Zh13.gnm2.ann1.SoyZH13_01G179300.m2	arahy.Tifrunner.gnm2.ann1.6V99EA.1
aradu.V14167.gnm1.ann1.Aradu.KM0LY.1	arahy.Tifrunner.gnm2.ann1.FAI7YU.1	araip.K30076.gnm1.ann1.Araip.N6C0B.1	arahy.Tifrunner.gnm2.ann1.I3YYWX.1	transcript:AT5G60120.2	arahy.Tifrunner.gnm2.ann1.KDI7TH.1	glyma.Zh13.gnm2.ann1.SoyZH13_04G045900.m1	arahy.Tifrunner.gnm2.ann1.6V99EA.1
aradu.V14167.gnm1.ann1.Aradu.470B5.1	arahy.Tifrunner.gnm2.ann1.FU6CIC.1	araip.K30076.gnm1.ann1.Araip.34E5E.1	arahy.Tifrunner.gnm2.ann1.I3YYWX.1	transcript:AT1G03800.1	arahy.Tifrunner.gnm2.ann1.L00VS1.1	glyma.Zh13.gnm2.ann1.SoyZH13_05G100100.m1	arahy.Tifrunner.gnm2.ann1.6V99EA.1
aradu.V14167.gnm1.ann1.Aradu.83Z01.1	arahy.Tifrunner.gnm2.ann1.G0YQ1S.1	araip.K30076.gnm1.ann1.Araip.L05NW.1	arahy.Tifrunner.gnm2.ann1.I3YYWX.1	transcript:AT1G28360.1	arahy.Tifrunner.gnm2.ann1.L00VS1.1	glyma.Zh13.gnm2.ann1.SoyZH13_06G045700.m1	arahy.Tifrunner.gnm2.ann1.6V99EA.1
aradu.V14167.gnm1.ann1.Aradu.3UE4N.1	arahy.Tifrunner.gnm2.ann1.GGDF5U.1	araip.K30076.gnm1.ann1.Araip.KAK82.1	arahy.Tifrunner.gnm2.ann1.IAY39Z.1	transcript:AT3G15210.1	arahy.Tifrunner.gnm2.ann1.L00VS1.1	glyma.Zh13.gnm2.ann1.SoyZH13_11G045200.m2	arahy.Tifrunner.gnm2.ann1.6V99EA.1
aradu.V14167.gnm1.ann1.Aradu.C5HAC.1	arahy.Tifrunner.gnm2.ann1.GP73H9.1	araip.K30076.gnm1.ann1.Araip.H2LYF.1	arahy.Tifrunner.gnm2.ann1.IAY39Z.1	transcript:AT5G44210.1	arahy.Tifrunner.gnm2.ann1.L00VS1.1	glyma.Zh13.gnm2.ann1.SoyZH13_14G085000.m1	arahy.Tifrunner.gnm2.ann1.6V99EA.1
aradu.V14167.gnm1.ann1.Aradu.NZ8CP.1	arahy.Tifrunner.gnm2.ann1.GP7L65.1	araip.K30076.gnm1.ann1.Araip.3W5AL.1	arahy.Tifrunner.gnm2.ann1.IJ6373.1	transcript:AT1G51190.1	arahy.Tifrunner.gnm2.ann1.L4Q0K2.1	glyma.Zh13.gnm2.ann1.SoyZH13_17G151900.m3	arahy.Tifrunner.gnm2.ann1.6V99EA.1
aradu.V14167.gnm1.ann1.Aradu.RG31X.1	arahy.Tifrunner.gnm2.ann1.H1PWIN.1	araip.K30076.gnm1.ann1.Araip.33UL3.1	arahy.Tifrunner.gnm2.ann1.IYK5A5.1	transcript:AT3G20840.1	arahy.Tifrunner.gnm2.ann1.L4Q0K2.1	glyma.Zh13.gnm2.ann1.SoyZH13_17G222200.m1	arahy.Tifrunner.gnm2.ann1.6V99EA.1
aradu.V14167.gnm1.ann1.Aradu.SE6Q0.1	arahy.Tifrunner.gnm2.ann1.H1PWIN.1	araip.K30076.gnm1.ann1.Araip.KY0TY.1	arahy.Tifrunner.gnm2.ann1.J0DG7J.1	transcript:AT4G37750.1	arahy.Tifrunner.gnm2.ann1.M71NXQ.1	glyma.Zh13.gnm2.ann1.SoyZH13_02G240600.m1	arahy.Tifrunner.gnm2.ann1.73DHZN.1
aradu.V14167.gnm1.ann1.Aradu.E2TII.1	arahy.Tifrunner.gnm2.ann1.HGAZ7D.1	araip.K30076.gnm1.ann1.Araip.62IDN.1	arahy.Tifrunner.gnm2.ann1.J6K2KY.1	transcript:AT5G25190.1	arahy.Tifrunner.gnm2.ann1.MMJQ7K.1	glyma.Zh13.gnm2.ann1.SoyZH13_14G050800.m2	arahy.Tifrunner.gnm2.ann1.73DHZN.1
aradu.V14167.gnm1.ann1.Aradu.M2I8I.1	arahy.Tifrunner.gnm2.ann1.HP6LSM.1	araip.K30076.gnm1.ann1.Araip.60YE7.1	arahy.Tifrunner.gnm2.ann1.J9H0YQ.1	transcript:AT3G14230.1	arahy.Tifrunner.gnm2.ann1.MMX4MC.1	glyma.Zh13.gnm2.ann1.SoyZH13_04G193900.m1	arahy.Tifrunner.gnm2.ann1.768P1R.1
aradu.V14167.gnm1.ann1.Aradu.546FD.1	arahy.Tifrunner.gnm2.ann1.I2ZHTU.1	araip.K30076.gnm1.ann1.Araip.E0UEG.1	arahy.Tifrunner.gnm2.ann1.J9H0YQ.1	transcript:AT2G46310.1	arahy.Tifrunner.gnm2.ann1.N4EN9H.1	glyma.Zh13.gnm2.ann1.SoyZH13_05G174300.m1	arahy.Tifrunner.gnm2.ann1.768P1R.1
aradu.V14167.gnm1.ann1.Aradu.EN58B.1	arahy.Tifrunner.gnm2.ann1.I3YYWX.1	araip.K30076.gnm1.ann1.Araip.B2ESJ.1	arahy.Tifrunner.gnm2.ann1.JEZR1W.1	transcript:AT3G61630.1	arahy.Tifrunner.gnm2.ann1.N4EN9H.1	glyma.Zh13.gnm2.ann1.SoyZH13_06G142300.m1	arahy.Tifrunner.gnm2.ann1.768P1R.1
aradu.V14167.gnm1.ann1.Aradu.G1CDJ.1	arahy.Tifrunner.gnm2.ann1.I3YYWX.1	araip.K30076.gnm1.ann1.Araip.N6IZA.1	arahy.Tifrunner.gnm2.ann1.JGE7BU.1	transcript:AT4G23750.1	arahy.Tifrunner.gnm2.ann1.N4EN9H.1	glyma.Zh13.gnm2.ann1.SoyZH13_08G138700.m2	arahy.Tifrunner.gnm2.ann1.768P1R.1
aradu.V14167.gnm1.ann1.Aradu.387PF.1	arahy.Tifrunner.gnm2.ann1.I3YYWX.1	araip.K30076.gnm1.ann1.Araip.KAK82.1	arahy.Tifrunner.gnm2.ann1.JRIM60.1	transcript:AT4G11140.1	arahy.Tifrunner.gnm2.ann1.N4EN9H.1	glyma.Zh13.gnm2.ann1.SoyZH13_01G179300.m2	arahy.Tifrunner.gnm2.ann1.7SA24Y.1
aradu.V14167.gnm1.ann1.Aradu.D4PZ8.1	arahy.Tifrunner.gnm2.ann1.IAY39Z.1	araip.K30076.gnm1.ann1.Araip.H2LYF.1	arahy.Tifrunner.gnm2.ann1.JRIM60.1	transcript:AT5G65510.1	arahy.Tifrunner.gnm2.ann1.N9BW0I.1	glyma.Zh13.gnm2.ann1.SoyZH13_04G045900.m1	arahy.Tifrunner.gnm2.ann1.7SA24Y.1
aradu.V14167.gnm1.ann1.Aradu.PBM8D.1	arahy.Tifrunner.gnm2.ann1.IJ6373.1	araip.K30076.gnm1.ann1.Araip.L8K4F.1	arahy.Tifrunner.gnm2.ann1.K6QUG2.1	transcript:AT5G10510.3	arahy.Tifrunner.gnm2.ann1.N9BW0I.1	glyma.Zh13.gnm2.ann1.SoyZH13_06G045700.m1	arahy.Tifrunner.gnm2.ann1.7SA24Y.1
aradu.V14167.gnm1.ann1.Aradu.JL25Y.1	arahy.Tifrunner.gnm2.ann1.IJ6373.1	araip.K30076.gnm1.ann1.Araip.Y07A4.1	arahy.Tifrunner.gnm2.ann1.K6QUG2.1	transcript:AT1G15360.2	arahy.Tifrunner.gnm2.ann1.P2AB97.1	glyma.Zh13.gnm2.ann1.SoyZH13_11G045200.m2	arahy.Tifrunner.gnm2.ann1.7SA24Y.1
aradu.V14167.gnm1.ann1.Aradu.83F0C.1	arahy.Tifrunner.gnm2.ann1.J0DG7J.1	araip.K30076.gnm1.ann1.Araip.3JJ8N.1	arahy.Tifrunner.gnm2.ann1.KD4831.1	transcript:AT1G43160.1	arahy.Tifrunner.gnm2.ann1.P2THRP.1	glyma.Zh13.gnm2.ann1.SoyZH13_14G085000.m1	arahy.Tifrunner.gnm2.ann1.7SA24Y.1
aradu.V14167.gnm1.ann1.Aradu.I9TTZ.1	arahy.Tifrunner.gnm2.ann1.J6K2KY.1	araip.K30076.gnm1.ann1.Araip.LL89K.1	arahy.Tifrunner.gnm2.ann1.KD4831.1	transcript:AT1G25560.1	arahy.Tifrunner.gnm2.ann1.PDF2MW.1	glyma.Zh13.gnm2.ann1.SoyZH13_17G222200.m1	arahy.Tifrunner.gnm2.ann1.7SA24Y.1
aradu.V14167.gnm1.ann1.Aradu.C87QH.1	arahy.Tifrunner.gnm2.ann1.J6K2KY.1	araip.K30076.gnm1.ann1.Araip.S5ATW.1	arahy.Tifrunner.gnm2.ann1.KDEH1Y.1	transcript:AT1G68840.1	arahy.Tifrunner.gnm2.ann1.PDF2MW.1	glyma.Zh13.gnm2.ann1.SoyZH13_08G210000.m1	arahy.Tifrunner.gnm2.ann1.82B8SU.1
aradu.V14167.gnm1.ann1.Aradu.S9CWT.1	arahy.Tifrunner.gnm2.ann1.J9H0YQ.1	araip.K30076.gnm1.ann1.Araip.L8K4F.1	arahy.Tifrunner.gnm2.ann1.KDI7TH.1	transcript:AT1G13260.1	arahy.Tifrunner.gnm2.ann1.PDF2MW.1	glyma.Zh13.gnm2.ann1.SoyZH13_17G067901.m1	arahy.Tifrunner.gnm2.ann1.82B8SU.1
aradu.V14167.gnm1.ann1.Aradu.GG3LG.1	arahy.Tifrunner.gnm2.ann1.J9H0YQ.1	araip.K30076.gnm1.ann1.Araip.ICE1V.1	arahy.Tifrunner.gnm2.ann1.KDI7TH.1	transcript:AT3G25730.1	arahy.Tifrunner.gnm2.ann1.PDF2MW.1	glyma.Zh13.gnm2.ann1.SoyZH13_20G181200.m1	arahy.Tifrunner.gnm2.ann1.87AL67.1
aradu.V14167.gnm1.ann1.Aradu.UA79E.1	arahy.Tifrunner.gnm2.ann1.J9H0YQ.1	araip.K30076.gnm1.ann1.Araip.80H4B.1	arahy.Tifrunner.gnm2.ann1.KP68JR.1	transcript:AT1G01250.1	arahy.Tifrunner.gnm2.ann1.PSKQ19.1	glyma.Zh13.gnm2.ann1.SoyZH13_06G156900.m1	arahy.Tifrunner.gnm2.ann1.88B2ED.1
aradu.V14167.gnm1.ann1.Aradu.3P75R.1	arahy.Tifrunner.gnm2.ann1.JEZR1W.1	araip.K30076.gnm1.ann1.Araip.3JJ8N.1	arahy.Tifrunner.gnm2.ann1.KQL0FY.1	transcript:AT1G25560.1	arahy.Tifrunner.gnm2.ann1.PZJ7B1.1	glyma.Zh13.gnm2.ann1.SoyZH13_08G244600.m1	arahy.Tifrunner.gnm2.ann1.88B2ED.1
aradu.V14167.gnm1.ann1.Aradu.470B5.1	arahy.Tifrunner.gnm2.ann1.JGE7BU.1	araip.K30076.gnm1.ann1.Araip.U663M.1	arahy.Tifrunner.gnm2.ann1.KQL0FY.1	transcript:AT3G25730.1	arahy.Tifrunner.gnm2.ann1.PZJ7B1.1	glyma.Zh13.gnm2.ann1.SoyZH13_08G328200.m1	arahy.Tifrunner.gnm2.ann1.8LB9ZD.1
aradu.V14167.gnm1.ann1.Aradu.14Z9Y.1	arahy.Tifrunner.gnm2.ann1.JRIM60.1	araip.K30076.gnm1.ann1.Araip.AKR06.1	arahy.Tifrunner.gnm2.ann1.L00VS1.1	transcript:AT5G53290.1	arahy.Tifrunner.gnm2.ann1.Q66BD2.1	glyma.Zh13.gnm2.ann1.SoyZH13_01G025500.m1	arahy.Tifrunner.gnm2.ann1.8UYF3G.1
aradu.V14167.gnm1.ann1.Aradu.D4PZ8.1	arahy.Tifrunner.gnm2.ann1.JRIM60.1	araip.K30076.gnm1.ann1.Araip.DLE1Q.1	arahy.Tifrunner.gnm2.ann1.L32FWB.1	transcript:AT1G68840.1	arahy.Tifrunner.gnm2.ann1.QDL5QZ.1	glyma.Zh13.gnm2.ann1.SoyZH13_02G037800.m1	arahy.Tifrunner.gnm2.ann1.8UYF3G.1
aradu.V14167.gnm1.ann1.Aradu.42K79.1	arahy.Tifrunner.gnm2.ann1.K6QUG2.1	araip.K30076.gnm1.ann1.Araip.AI81V.1	arahy.Tifrunner.gnm2.ann1.L4Q0K2.1	transcript:AT1G13260.1	arahy.Tifrunner.gnm2.ann1.QDL5QZ.1	glyma.Zh13.gnm2.ann1.SoyZH13_08G266000.m1	arahy.Tifrunner.gnm2.ann1.8UYF3G.1
aradu.V14167.gnm1.ann1.Aradu.GIP2Q.1	arahy.Tifrunner.gnm2.ann1.K6QUG2.1	araip.K30076.gnm1.ann1.Araip.X39YD.1	arahy.Tifrunner.gnm2.ann1.L4Q0K2.1	transcript:AT1G25560.1	arahy.Tifrunner.gnm2.ann1.QDL5QZ.1	glyma.Zh13.gnm2.ann1.SoyZH13_18G128200.m1	arahy.Tifrunner.gnm2.ann1.8UYF3G.1
aradu.V14167.gnm1.ann1.Aradu.GB4U4.1	arahy.Tifrunner.gnm2.ann1.KD4831.1	araip.K30076.gnm1.ann1.Araip.9R7P2.1	arahy.Tifrunner.gnm2.ann1.L5HMHT.1	transcript:AT3G25730.1	arahy.Tifrunner.gnm2.ann1.QDL5QZ.1	glyma.Zh13.gnm2.ann1.SoyZH13_04G063900.m2	arahy.Tifrunner.gnm2.ann1.8V3MXA.1
aradu.V14167.gnm1.ann1.Aradu.1VU63.1	arahy.Tifrunner.gnm2.ann1.KD4831.1	araip.K30076.gnm1.ann1.Araip.TQ7YN.1	arahy.Tifrunner.gnm2.ann1.M71NXQ.1	transcript:AT2G28550.3	arahy.Tifrunner.gnm2.ann1.QEK7F9.1	glyma.Zh13.gnm2.ann1.SoyZH13_06G064300.m2	arahy.Tifrunner.gnm2.ann1.8V3MXA.1
aradu.V14167.gnm1.ann1.Aradu.D814J.1	arahy.Tifrunner.gnm2.ann1.KDEH1Y.1	araip.K30076.gnm1.ann1.Araip.60YE7.1	arahy.Tifrunner.gnm2.ann1.M71NXQ.1	transcript:AT2G39250.1	arahy.Tifrunner.gnm2.ann1.QEK7F9.1	glyma.Zh13.gnm2.ann1.SoyZH13_07G030000.m1	arahy.Tifrunner.gnm2.ann1.8V3MXA.1
aradu.V14167.gnm1.ann1.Aradu.W4PMX.1	arahy.Tifrunner.gnm2.ann1.KDEH1Y.1	araip.K30076.gnm1.ann1.Araip.KAK82.1	arahy.Tifrunner.gnm2.ann1.MMJQ7K.1	transcript:AT5G60120.2	arahy.Tifrunner.gnm2.ann1.QEK7F9.1	glyma.Zh13.gnm2.ann1.SoyZH13_08G201700.m1	arahy.Tifrunner.gnm2.ann1.8V3MXA.1
aradu.V14167.gnm1.ann1.Aradu.MIW9U.1	arahy.Tifrunner.gnm2.ann1.KDEH1Y.1	araip.K30076.gnm1.ann1.Araip.E2MIX.1	arahy.Tifrunner.gnm2.ann1.MMX4MC.1	transcript:AT1G28360.1	arahy.Tifrunner.gnm2.ann1.QGFJ76.1	glyma.Zh13.gnm2.ann1.SoyZH13_15G008700.m1	arahy.Tifrunner.gnm2.ann1.8V3MXA.1
aradu.V14167.gnm1.ann1.Aradu.42K79.1	arahy.Tifrunner.gnm2.ann1.KDI7TH.1	araip.K30076.gnm1.ann1.Araip.B5WG1.1	arahy.Tifrunner.gnm2.ann1.MRL478.1	transcript:AT1G53170.1	arahy.Tifrunner.gnm2.ann1.QGFJ76.1	glyma.Zh13.gnm2.ann1.SoyZH13_17G199000.m1	arahy.Tifrunner.gnm2.ann1.8V3MXA.1
aradu.V14167.gnm1.ann1.Aradu.GIP2Q.1	arahy.Tifrunner.gnm2.ann1.KDI7TH.1	araip.K30076.gnm1.ann1.Araip.Y07A4.1	arahy.Tifrunner.gnm2.ann1.MRL478.1	transcript:AT3G15210.1	arahy.Tifrunner.gnm2.ann1.QGFJ76.1	glyma.Zh13.gnm2.ann1.SoyZH13_17G110200.m1	arahy.Tifrunner.gnm2.ann1.8V3MXA.1
aradu.V14167.gnm1.ann1.Aradu.A4KG4.1	arahy.Tifrunner.gnm2.ann1.KP68JR.1	araip.K30076.gnm1.ann1.Araip.D9NVL.1	arahy.Tifrunner.gnm2.ann1.N4EN9H.1	transcript:AT2G31230.1	arahy.Tifrunner.gnm2.ann1.QR2UB9.1	glyma.Zh13.gnm2.ann1.SoyZH13_02G271700.m1	arahy.Tifrunner.gnm2.ann1.8ZPK8F.1
aradu.V14167.gnm1.ann1.Aradu.1VU63.1	arahy.Tifrunner.gnm2.ann1.KQL0FY.1	araip.K30076.gnm1.ann1.Araip.46YUC.1	arahy.Tifrunner.gnm2.ann1.N9BW0I.1	transcript:AT1G25560.1	arahy.Tifrunner.gnm2.ann1.R3D0LA.1	glyma.Zh13.gnm2.ann1.SoyZH13_18G083200.m1	arahy.Tifrunner.gnm2.ann1.8ZPK8F.1
aradu.V14167.gnm1.ann1.Aradu.E2TII.1	arahy.Tifrunner.gnm2.ann1.L00VS1.1	araip.K30076.gnm1.ann1.Araip.1VN1Z.1	arahy.Tifrunner.gnm2.ann1.N9BW0I.1	transcript:AT3G25730.1	arahy.Tifrunner.gnm2.ann1.R3D0LA.1	glyma.Zh13.gnm2.ann1.SoyZH13_04G045900.m1	arahy.Tifrunner.gnm2.ann1.9T6609.1
aradu.V14167.gnm1.ann1.Aradu.UTD2W.1	arahy.Tifrunner.gnm2.ann1.L32FWB.1	araip.K30076.gnm1.ann1.Araip.E29R3.1	arahy.Tifrunner.gnm2.ann1.N9UN2I.1	transcript:AT1G63030.2	arahy.Tifrunner.gnm2.ann1.RJA1IC.1	glyma.Zh13.gnm2.ann1.SoyZH13_06G045700.m1	arahy.Tifrunner.gnm2.ann1.9T6609.1
aradu.V14167.gnm1.ann1.Aradu.VJK1R.1	arahy.Tifrunner.gnm2.ann1.L4Q0K2.1	araip.K30076.gnm1.ann1.Araip.Y9RA8.1	arahy.Tifrunner.gnm2.ann1.P2AB97.1	transcript:AT1G12610.1	arahy.Tifrunner.gnm2.ann1.RJA1IC.1	glyma.Zh13.gnm2.ann1.SoyZH13_14G085000.m1	arahy.Tifrunner.gnm2.ann1.9T6609.1
aradu.V14167.gnm1.ann1.Aradu.F9X01.1	arahy.Tifrunner.gnm2.ann1.L4Q0K2.1	araip.K30076.gnm1.ann1.Araip.KL8NJ.1	arahy.Tifrunner.gnm2.ann1.P2THRP.1	transcript:AT5G65510.1	arahy.Tifrunner.gnm2.ann1.RWA9J9.1	glyma.Zh13.gnm2.ann1.SoyZH13_17G222200.m1	arahy.Tifrunner.gnm2.ann1.9T6609.1
aradu.V14167.gnm1.ann1.Aradu.IRG5E.1	arahy.Tifrunner.gnm2.ann1.L5HMHT.1	araip.K30076.gnm1.ann1.Araip.519SW.1	arahy.Tifrunner.gnm2.ann1.P4WV5Z.1	transcript:AT5G10510.3	arahy.Tifrunner.gnm2.ann1.RWA9J9.1	glyma.Zh13.gnm2.ann1.SoyZH13_04G078900.m1	arahy.Tifrunner.gnm2.ann1.9V08HM.1
aradu.V14167.gnm1.ann1.Aradu.3R22E.1	arahy.Tifrunner.gnm2.ann1.LF78J6.1	araip.K30076.gnm1.ann1.Araip.P3T9T.1	arahy.Tifrunner.gnm2.ann1.PE2T0M.1	transcript:AT4G18450.1	arahy.Tifrunner.gnm2.ann1.T22KDW.1	glyma.Zh13.gnm2.ann1.SoyZH13_05G213800.m1	arahy.Tifrunner.gnm2.ann1.9V08HM.1
aradu.V14167.gnm1.ann1.Aradu.V7CSH.1	arahy.Tifrunner.gnm2.ann1.M71NXQ.1	araip.K30076.gnm1.ann1.Araip.RA8PB.1	arahy.Tifrunner.gnm2.ann1.PSKQ19.1	transcript:AT1G51190.1	arahy.Tifrunner.gnm2.ann1.TN1J43.1	glyma.Zh13.gnm2.ann1.SoyZH13_06G080500.m1	arahy.Tifrunner.gnm2.ann1.9V08HM.1
aradu.V14167.gnm1.ann1.Aradu.S9CWT.1	arahy.Tifrunner.gnm2.ann1.M71NXQ.1	araip.K30076.gnm1.ann1.Araip.P3T9T.1	arahy.Tifrunner.gnm2.ann1.PSW8JM.1	transcript:AT3G20840.1	arahy.Tifrunner.gnm2.ann1.TN1J43.1	glyma.Zh13.gnm2.ann1.SoyZH13_07G016000.m1	arahy.Tifrunner.gnm2.ann1.9V08HM.1
aradu.V14167.gnm1.ann1.Aradu.UA79E.1	arahy.Tifrunner.gnm2.ann1.M71NXQ.1	araip.K30076.gnm1.ann1.Araip.62IDN.1	arahy.Tifrunner.gnm2.ann1.Q66BD2.1	transcript:AT4G37750.1	arahy.Tifrunner.gnm2.ann1.ULX5CX.1	glyma.Zh13.gnm2.ann1.SoyZH13_08G193200.m1	arahy.Tifrunner.gnm2.ann1.9V08HM.1
aradu.V14167.gnm1.ann1.Aradu.14Z9Y.1	arahy.Tifrunner.gnm2.ann1.MMJQ7K.1	araip.K30076.gnm1.ann1.Araip.L8K4F.1	arahy.Tifrunner.gnm2.ann1.QEK7F9.1	transcript:AT4G37750.1	arahy.Tifrunner.gnm2.ann1.V8Z0W5.1	glyma.Zh13.gnm2.ann1.SoyZH13_08G033800.m1	arahy.Tifrunner.gnm2.ann1.9V08HM.1
aradu.V14167.gnm1.ann1.Aradu.00XL9.1	arahy.Tifrunner.gnm2.ann1.MMX4MC.1	araip.K30076.gnm1.ann1.Araip.Y07A4.1	arahy.Tifrunner.gnm2.ann1.QEK7F9.1	transcript:AT1G53910.1	arahy.Tifrunner.gnm2.ann1.VF7WU9.1	glyma.Zh13.gnm2.ann1.SoyZH13_09G175900.m1	arahy.Tifrunner.gnm2.ann1.9V08HM.1
aradu.V14167.gnm1.ann1.Aradu.G5NTR.1	arahy.Tifrunner.gnm2.ann1.MRL478.1	araip.K30076.gnm1.ann1.Araip.AKR06.1	arahy.Tifrunner.gnm2.ann1.QGFJ76.1	transcript:AT3G14230.1	arahy.Tifrunner.gnm2.ann1.VF7WU9.1	glyma.Zh13.gnm2.ann1.SoyZH13_13G327500.m1	arahy.Tifrunner.gnm2.ann1.9V08HM.1
aradu.V14167.gnm1.ann1.Aradu.QYV19.1	arahy.Tifrunner.gnm2.ann1.N9BW0I.1	araip.K30076.gnm1.ann1.Araip.W493A.1	arahy.Tifrunner.gnm2.ann1.RCQ4HC.1	transcript:AT1G68550.2	arahy.Tifrunner.gnm2.ann1.VG3SGX.1	glyma.Zh13.gnm2.ann1.SoyZH13_15G017800.m1	arahy.Tifrunner.gnm2.ann1.9V08HM.1
aradu.V14167.gnm1.ann1.Aradu.0KB9D.1	arahy.Tifrunner.gnm2.ann1.N9BW0I.1	araip.K30076.gnm1.ann1.Araip.46YUC.1	arahy.Tifrunner.gnm2.ann1.RWA9J9.1	transcript:AT2G23340.1	arahy.Tifrunner.gnm2.ann1.VJ8B3Q.1	glyma.Zh13.gnm2.ann1.SoyZH13_02G169700.m1	arahy.Tifrunner.gnm2.ann1.AE6IJA.1
aradu.V14167.gnm1.ann1.Aradu.W4PMX.1	arahy.Tifrunner.gnm2.ann1.P2AB97.1	araip.K30076.gnm1.ann1.Araip.1VN1Z.1	arahy.Tifrunner.gnm2.ann1.RWA9J9.1	transcript:AT3G50260.1	arahy.Tifrunner.gnm2.ann1.VJ8B3Q.1	glyma.Zh13.gnm2.ann1.SoyZH13_03G121100.m1	arahy.Tifrunner.gnm2.ann1.AE6IJA.1
aradu.V14167.gnm1.ann1.Aradu.MIW9U.1	arahy.Tifrunner.gnm2.ann1.P2AB97.1	araip.K30076.gnm1.ann1.Araip.0YB7K.1	arahy.Tifrunner.gnm2.ann1.RX34PI.1	transcript:AT4G36900.1	arahy.Tifrunner.gnm2.ann1.VJ8B3Q.1	glyma.Zh13.gnm2.ann1.SoyZH13_19G123200.m3	arahy.Tifrunner.gnm2.ann1.AE6IJA.1
aradu.V14167.gnm1.ann1.Aradu.K41I0.1	arahy.Tifrunner.gnm2.ann1.P2THRP.1	araip.K30076.gnm1.ann1.Araip.3JJ8N.1	arahy.Tifrunner.gnm2.ann1.SE8WTS.1	transcript:AT5G67190.1	arahy.Tifrunner.gnm2.ann1.VJ8B3Q.1	glyma.Zh13.gnm2.ann1.SoyZH13_08G244600.m1	arahy.Tifrunner.gnm2.ann1.ARVN7W.1
aradu.V14167.gnm1.ann1.Aradu.H9U8I.1	arahy.Tifrunner.gnm2.ann1.P2THRP.1	araip.K30076.gnm1.ann1.Araip.LL89K.1	arahy.Tifrunner.gnm2.ann1.SE8WTS.1	transcript:AT3G60490.1	arahy.Tifrunner.gnm2.ann1.VUU22W.1	glyma.Zh13.gnm2.ann1.SoyZH13_18G249700.m1	arahy.Tifrunner.gnm2.ann1.ARVN7W.1
aradu.V14167.gnm1.ann1.Aradu.NK24P.1	arahy.Tifrunner.gnm2.ann1.P2THRP.1	araip.K30076.gnm1.ann1.Araip.6ZJ3N.1	arahy.Tifrunner.gnm2.ann1.SE8WTS.1	transcript:AT3G57600.1	arahy.Tifrunner.gnm2.ann1.WP3ECB.1	glyma.Zh13.gnm2.ann1.SoyZH13_06G263300.m1	arahy.Tifrunner.gnm2.ann1.AS0C7C.1
aradu.V14167.gnm1.ann1.Aradu.7AQ1B.1	arahy.Tifrunner.gnm2.ann1.PDF2MW.1	araip.K30076.gnm1.ann1.Araip.SN6G0.1	arahy.Tifrunner.gnm2.ann1.T22KDW.1	transcript:AT1G80580.1	arahy.Tifrunner.gnm2.ann1.WPAQ8S.1	glyma.Zh13.gnm2.ann1.SoyZH13_07G185101.m1	arahy.Tifrunner.gnm2.ann1.AS0C7C.1
aradu.V14167.gnm1.ann1.Aradu.W6X5V.1	arahy.Tifrunner.gnm2.ann1.PE2T0M.1	araip.K30076.gnm1.ann1.Araip.5DJ4L.1	arahy.Tifrunner.gnm2.ann1.T7ACSZ.1	transcript:AT3G16280.2	arahy.Tifrunner.gnm2.ann1.X2S259.1	glyma.Zh13.gnm2.ann1.SoyZH13_12G106700.m1	arahy.Tifrunner.gnm2.ann1.AS0C7C.1
aradu.V14167.gnm1.ann1.Aradu.8U98A.1	arahy.Tifrunner.gnm2.ann1.PSKQ19.1	araip.K30076.gnm1.ann1.Araip.AI81V.1	arahy.Tifrunner.gnm2.ann1.TN1J43.1	transcript:AT5G25810.1	arahy.Tifrunner.gnm2.ann1.X2S259.1	glyma.Zh13.gnm2.ann1.SoyZH13_13G214700.m1	arahy.Tifrunner.gnm2.ann1.AS0C7C.1
aradu.V14167.gnm1.ann1.Aradu.W6X5V.1	arahy.Tifrunner.gnm2.ann1.PSW8JM.1	araip.K30076.gnm1.ann1.Araip.X39YD.1	arahy.Tifrunner.gnm2.ann1.TN1J43.1	transcript:AT1G01250.1	arahy.Tifrunner.gnm2.ann1.X9M6WH.1	glyma.Zh13.gnm2.ann1.SoyZH13_13G249800.m1	arahy.Tifrunner.gnm2.ann1.AS0C7C.1
aradu.V14167.gnm1.ann1.Aradu.7AQ1B.1	arahy.Tifrunner.gnm2.ann1.PZJ7B1.1	araip.K30076.gnm1.ann1.Araip.3JJ8N.1	arahy.Tifrunner.gnm2.ann1.U8GE9Q.1	transcript:AT5G57390.1	arahy.Tifrunner.gnm2.ann1.XI0ITM.1	glyma.Zh13.gnm2.ann1.SoyZH13_15G074500.m1	arahy.Tifrunner.gnm2.ann1.AS0C7C.1
aradu.V14167.gnm1.ann1.Aradu.I9TTZ.1	arahy.Tifrunner.gnm2.ann1.Q66BD2.1	araip.K30076.gnm1.ann1.Araip.LL89K.1	arahy.Tifrunner.gnm2.ann1.U8GE9Q.1	transcript:AT2G40220.1	arahy.Tifrunner.gnm2.ann1.XJX19T.1	glyma.Zh13.gnm2.ann1.SoyZH13_04G026800.m1	arahy.Tifrunner.gnm2.ann1.B20XFZ.1
aradu.V14167.gnm1.ann1.Aradu.C87QH.1	arahy.Tifrunner.gnm2.ann1.Q66BD2.1	araip.K30076.gnm1.ann1.Araip.TQ7YN.1	arahy.Tifrunner.gnm2.ann1.ULX5CX.1	transcript:AT1G16060.1	arahy.Tifrunner.gnm2.ann1.Y9PZ1H.1	glyma.Zh13.gnm2.ann1.SoyZH13_06G026500.m1	arahy.Tifrunner.gnm2.ann1.B20XFZ.1
aradu.V14167.gnm1.ann1.Aradu.7AQ1B.1	arahy.Tifrunner.gnm2.ann1.QDL5QZ.1	araip.K30076.gnm1.ann1.Araip.60YE7.1	arahy.Tifrunner.gnm2.ann1.ULX5CX.1	transcript:AT3G16280.2	arahy.Tifrunner.gnm2.ann1.YAEJ5M.1	glyma.Zh13.gnm2.ann1.SoyZH13_14G063600.m1	arahy.Tifrunner.gnm2.ann1.B20XFZ.1
aradu.V14167.gnm1.ann1.Aradu.42K79.1	arahy.Tifrunner.gnm2.ann1.QEK7F9.1	araip.K30076.gnm1.ann1.Araip.SZ63C.1	arahy.Tifrunner.gnm2.ann1.UU942A.1	transcript:AT5G25810.1	arahy.Tifrunner.gnm2.ann1.YAEJ5M.1	glyma.Zh13.gnm2.ann1.SoyZH13_04G179300.m1	arahy.Tifrunner.gnm2.ann1.B66PX0.1
aradu.V14167.gnm1.ann1.Aradu.GIP2Q.1	arahy.Tifrunner.gnm2.ann1.QEK7F9.1	araip.K30076.gnm1.ann1.Araip.N6C0B.1	arahy.Tifrunner.gnm2.ann1.V56NQN.1	transcript:AT2G28550.3	arahy.Tifrunner.gnm2.ann1.YSN9W3.1	glyma.Zh13.gnm2.ann1.SoyZH13_06G156900.m1	arahy.Tifrunner.gnm2.ann1.B66PX0.1
aradu.V14167.gnm1.ann1.Aradu.E2TII.1	arahy.Tifrunner.gnm2.ann1.QGFJ76.1	araip.K30076.gnm1.ann1.Araip.34E5E.1	arahy.Tifrunner.gnm2.ann1.V56NQN.1	transcript:AT2G39250.1	arahy.Tifrunner.gnm2.ann1.YSN9W3.1	glyma.Zh13.gnm2.ann1.SoyZH13_03G099600.m1	arahy.Tifrunner.gnm2.ann1.BDR3J7.1
aradu.V14167.gnm1.ann1.Aradu.7AQ1B.1	arahy.Tifrunner.gnm2.ann1.R3D0LA.1	araip.K30076.gnm1.ann1.Araip.L05NW.1	arahy.Tifrunner.gnm2.ann1.V56NQN.1	transcript:AT3G54990.1	arahy.Tifrunner.gnm2.ann1.YSN9W3.1	glyma.Zh13.gnm2.ann1.SoyZH13_07G106700.m1	arahy.Tifrunner.gnm2.ann1.BDR3J7.1
aradu.V14167.gnm1.ann1.Aradu.0N117.1	arahy.Tifrunner.gnm2.ann1.RCQ4HC.1	araip.K30076.gnm1.ann1.Araip.AXK3N.1	arahy.Tifrunner.gnm2.ann1.V8I50K.1	transcript:AT5G60120.2	arahy.Tifrunner.gnm2.ann1.YSN9W3.1	glyma.Zh13.gnm2.ann1.SoyZH13_09G219700.m1	arahy.Tifrunner.gnm2.ann1.BDR3J7.1
aradu.V14167.gnm1.ann1.Aradu.QYV19.1	arahy.Tifrunner.gnm2.ann1.RWA9J9.1	araip.K30076.gnm1.ann1.Araip.TQ7YN.1	arahy.Tifrunner.gnm2.ann1.V8Z0W5.1	transcript:AT1G72360.2	arahy.Tifrunner.gnm2.ann1.ZJ433C.1	glyma.Zh13.gnm2.ann1.SoyZH13_18G223500.m1	arahy.Tifrunner.gnm2.ann1.BDR3J7.1
aradu.V14167.gnm1.ann1.Aradu.0KB9D.1	arahy.Tifrunner.gnm2.ann1.RWA9J9.1	araip.K30076.gnm1.ann1.Araip.60YE7.1	arahy.Tifrunner.gnm2.ann1.V8Z0W5.1	transcript:AT3G14230.1	arahy.Tifrunner.gnm2.ann1.ZJ433C.1	glyma.Zh13.gnm2.ann1.SoyZH13_13G195000.m1	arahy.Tifrunner.gnm2.ann1.C5BSUS.1
aradu.V14167.gnm1.ann1.Aradu.PM527.1	arahy.Tifrunner.gnm2.ann1.RX34PI.1	araip.K30076.gnm1.ann1.Araip.F3QBW.1	arahy.Tifrunner.gnm2.ann1.VF7WU9.1			glyma.Zh13.gnm2.ann1.SoyZH13_15G091900.m1	arahy.Tifrunner.gnm2.ann1.C5BSUS.1
aradu.V14167.gnm1.ann1.Aradu.1VU63.1	arahy.Tifrunner.gnm2.ann1.SE8WTS.1	araip.K30076.gnm1.ann1.Araip.E2MIX.1	arahy.Tifrunner.gnm2.ann1.VF7WU9.1			glyma.Zh13.gnm2.ann1.SoyZH13_04G130100.m1	arahy.Tifrunner.gnm2.ann1.CSV6ZK.1
aradu.V14167.gnm1.ann1.Aradu.9SR9S.1	arahy.Tifrunner.gnm2.ann1.SE8WTS.1	araip.K30076.gnm1.ann1.Araip.KY0TY.1	arahy.Tifrunner.gnm2.ann1.VG3SGX.1			glyma.Zh13.gnm2.ann1.SoyZH13_04G063900.m2	arahy.Tifrunner.gnm2.ann1.CSV6ZK.1
aradu.V14167.gnm1.ann1.Aradu.VS60N.1	arahy.Tifrunner.gnm2.ann1.T22KDW.1	araip.K30076.gnm1.ann1.Araip.H2LYF.1	arahy.Tifrunner.gnm2.ann1.VHG0QP.1			glyma.Zh13.gnm2.ann1.SoyZH13_06G064300.m2	arahy.Tifrunner.gnm2.ann1.CSV6ZK.1
aradu.V14167.gnm1.ann1.Aradu.LT83G.1	arahy.Tifrunner.gnm2.ann1.TEZ5MC.1	araip.K30076.gnm1.ann1.Araip.VXX40.1	arahy.Tifrunner.gnm2.ann1.VJ8B3Q.1			glyma.Zh13.gnm2.ann1.SoyZH13_13G148800.m1	arahy.Tifrunner.gnm2.ann1.CSV6ZK.1
aradu.V14167.gnm1.ann1.Aradu.VJK1R.1	arahy.Tifrunner.gnm2.ann1.TN1J43.1	araip.K30076.gnm1.ann1.Araip.K3GK4.1	arahy.Tifrunner.gnm2.ann1.WBA6PF.1			glyma.Zh13.gnm2.ann1.SoyZH13_17G110200.m1	arahy.Tifrunner.gnm2.ann1.CSV6ZK.1
aradu.V14167.gnm1.ann1.Aradu.F9X01.1	arahy.Tifrunner.gnm2.ann1.TN1J43.1	araip.K30076.gnm1.ann1.Araip.KL8NJ.1	arahy.Tifrunner.gnm2.ann1.WDSQ8J.1			glyma.Zh13.gnm2.ann1.SoyZH13_04G130100.m1	arahy.Tifrunner.gnm2.ann1.DIZB8V.1
aradu.V14167.gnm1.ann1.Aradu.1VU63.1	arahy.Tifrunner.gnm2.ann1.U8GE9Q.1	araip.K30076.gnm1.ann1.Araip.88WSL.1	arahy.Tifrunner.gnm2.ann1.WDSQ8J.1			glyma.Zh13.gnm2.ann1.SoyZH13_13G148800.m1	arahy.Tifrunner.gnm2.ann1.DIZB8V.1
aradu.V14167.gnm1.ann1.Aradu.9SR9S.1	arahy.Tifrunner.gnm2.ann1.U8GE9Q.1	araip.K30076.gnm1.ann1.Araip.187W4.1	arahy.Tifrunner.gnm2.ann1.WP3ECB.1			glyma.Zh13.gnm2.ann1.SoyZH13_17G110200.m1	arahy.Tifrunner.gnm2.ann1.DIZB8V.1
aradu.V14167.gnm1.ann1.Aradu.V7CSH.1	arahy.Tifrunner.gnm2.ann1.ULX5CX.1	araip.K30076.gnm1.ann1.Araip.A8VCA.1	arahy.Tifrunner.gnm2.ann1.WPAQ8S.1			glyma.Zh13.gnm2.ann1.SoyZH13_02G015500.m1	arahy.Tifrunner.gnm2.ann1.DRB5KP.1
aradu.V14167.gnm1.ann1.Aradu.S9CWT.1	arahy.Tifrunner.gnm2.ann1.ULX5CX.1	araip.K30076.gnm1.ann1.Araip.46YUC.1	arahy.Tifrunner.gnm2.ann1.WU5RMI.1			glyma.Zh13.gnm2.ann1.SoyZH13_09G039300.m1	arahy.Tifrunner.gnm2.ann1.DRB5KP.1
aradu.V14167.gnm1.ann1.Aradu.UA79E.1	arahy.Tifrunner.gnm2.ann1.ULX5CX.1	araip.K30076.gnm1.ann1.Araip.7XH09.1	arahy.Tifrunner.gnm2.ann1.X2S259.1			glyma.Zh13.gnm2.ann1.SoyZH13_10G016400.m1	arahy.Tifrunner.gnm2.ann1.DRB5KP.1
aradu.V14167.gnm1.ann1.Aradu.G1CDJ.1	arahy.Tifrunner.gnm2.ann1.V56NQN.1	araip.K30076.gnm1.ann1.Araip.P3BCC.1	arahy.Tifrunner.gnm2.ann1.X2S259.1			glyma.Zh13.gnm2.ann1.SoyZH13_19G199800.m1	arahy.Tifrunner.gnm2.ann1.DRB5KP.1
aradu.V14167.gnm1.ann1.Aradu.387PF.1	arahy.Tifrunner.gnm2.ann1.V56NQN.1	araip.K30076.gnm1.ann1.Araip.RA8PB.1	arahy.Tifrunner.gnm2.ann1.X9M6WH.1			glyma.Zh13.gnm2.ann1.SoyZH13_02G245700.m1	arahy.Tifrunner.gnm2.ann1.DY3CW6.1
aradu.V14167.gnm1.ann1.Aradu.C5HAC.1	arahy.Tifrunner.gnm2.ann1.V8I50K.1	araip.K30076.gnm1.ann1.Araip.XB73L.1	arahy.Tifrunner.gnm2.ann1.XI0ITM.1			glyma.Zh13.gnm2.ann1.SoyZH13_14G045400.m1	arahy.Tifrunner.gnm2.ann1.DY3CW6.1
aradu.V14167.gnm1.ann1.Aradu.V7CSH.1	arahy.Tifrunner.gnm2.ann1.V8Z0W5.1	araip.K30076.gnm1.ann1.Araip.K8KF4.1	arahy.Tifrunner.gnm2.ann1.XJX19T.1			glyma.Zh13.gnm2.ann1.SoyZH13_02G062300.m1	arahy.Tifrunner.gnm2.ann1.E9BLTS.1
aradu.V14167.gnm1.ann1.Aradu.S9CWT.1	arahy.Tifrunner.gnm2.ann1.V8Z0W5.1	araip.K30076.gnm1.ann1.Araip.80H4B.1	arahy.Tifrunner.gnm2.ann1.XVBX4A.1			glyma.Zh13.gnm2.ann1.SoyZH13_16G131500.m1	arahy.Tifrunner.gnm2.ann1.E9BLTS.1
aradu.V14167.gnm1.ann1.Aradu.3UE4N.1	arahy.Tifrunner.gnm2.ann1.VF7WU9.1	araip.K30076.gnm1.ann1.Araip.P8G5K.1	arahy.Tifrunner.gnm2.ann1.Y7XFN8.1			glyma.Zh13.gnm2.ann1.SoyZH13_19G090800.m1	arahy.Tifrunner.gnm2.ann1.E9BLTS.1
aradu.V14167.gnm1.ann1.Aradu.00XL9.1	arahy.Tifrunner.gnm2.ann1.VF7WU9.1	araip.K30076.gnm1.ann1.Araip.80H4B.1	arahy.Tifrunner.gnm2.ann1.Y9PZ1H.1			glyma.Zh13.gnm2.ann1.SoyZH13_13G212000.m1	arahy.Tifrunner.gnm2.ann1.EAK3RU.1
aradu.V14167.gnm1.ann1.Aradu.83F0C.1	arahy.Tifrunner.gnm2.ann1.VG3SGX.1	araip.K30076.gnm1.ann1.Araip.S3MIZ.1	arahy.Tifrunner.gnm2.ann1.Y9PZ1H.1			glyma.Zh13.gnm2.ann1.SoyZH13_15G076300.m1	arahy.Tifrunner.gnm2.ann1.EAK3RU.1
aradu.V14167.gnm1.ann1.Aradu.D4PZ8.1	arahy.Tifrunner.gnm2.ann1.VHG0QP.1	araip.K30076.gnm1.ann1.Araip.7XH09.1	arahy.Tifrunner.gnm2.ann1.YAEJ5M.1			glyma.Zh13.gnm2.ann1.SoyZH13_20G230500.m1	arahy.Tifrunner.gnm2.ann1.EG8P2C.1
aradu.V14167.gnm1.ann1.Aradu.JEC4J.1	arahy.Tifrunner.gnm2.ann1.VJ8B3Q.1	araip.K30076.gnm1.ann1.Araip.P3BCC.1	arahy.Tifrunner.gnm2.ann1.YAEJ5M.1			glyma.Zh13.gnm2.ann1.SoyZH13_09G039300.m1	arahy.Tifrunner.gnm2.ann1.ER44IM.1
aradu.V14167.gnm1.ann1.Aradu.C9VJR.1	arahy.Tifrunner.gnm2.ann1.VXJX4E.1	araip.K30076.gnm1.ann1.Araip.L8K4F.1	arahy.Tifrunner.gnm2.ann1.YSN9W3.1			glyma.Zh13.gnm2.ann1.SoyZH13_15G145900.m1	arahy.Tifrunner.gnm2.ann1.ER44IM.1
aradu.V14167.gnm1.ann1.Aradu.JJA0L.1	arahy.Tifrunner.gnm2.ann1.WBA6PF.1	araip.K30076.gnm1.ann1.Araip.ICE1V.1	arahy.Tifrunner.gnm2.ann1.YSN9W3.1			glyma.Zh13.gnm2.ann1.SoyZH13_11G128200.m2	arahy.Tifrunner.gnm2.ann1.ETC6KF.1
aradu.V14167.gnm1.ann1.Aradu.H9U8I.1	arahy.Tifrunner.gnm2.ann1.WDSQ8J.1	araip.K30076.gnm1.ann1.Araip.DLE1Q.1	arahy.Tifrunner.gnm2.ann1.ZH29RS.1			glyma.Zh13.gnm2.ann1.SoyZH13_12G051800.m1	arahy.Tifrunner.gnm2.ann1.ETC6KF.1
aradu.V14167.gnm1.ann1.Aradu.NK24P.1	arahy.Tifrunner.gnm2.ann1.WDSQ8J.1	araip.K30076.gnm1.ann1.Araip.E2MIX.1	arahy.Tifrunner.gnm2.ann1.ZJ433C.1			glyma.Zh13.gnm2.ann1.SoyZH13_04G193900.m1	arahy.Tifrunner.gnm2.ann1.EZ5RGK.1
aradu.V14167.gnm1.ann1.Aradu.ME4LN.1	arahy.Tifrunner.gnm2.ann1.WDSQ8J.1	araip.K30076.gnm1.ann1.Araip.MYZ56.1	arahy.Tifrunner.gnm2.ann1.ZL8GWI.1			glyma.Zh13.gnm2.ann1.SoyZH13_05G174300.m1	arahy.Tifrunner.gnm2.ann1.EZ5RGK.1
aradu.V14167.gnm1.ann1.Aradu.QYV19.1	arahy.Tifrunner.gnm2.ann1.WU5RMI.1	araip.K30076.gnm1.ann1.Araip.E0UEG.1	arahy.Tifrunner.gnm2.ann1.ZL8GWI.1			glyma.Zh13.gnm2.ann1.SoyZH13_06G142300.m1	arahy.Tifrunner.gnm2.ann1.EZ5RGK.1
aradu.V14167.gnm1.ann1.Aradu.1ZX0E.1	arahy.Tifrunner.gnm2.ann1.X2S259.1	araip.K30076.gnm1.ann1.Araip.IN0FT.1	arahy.Tifrunner.gnm2.ann1.ZQ3898.1			glyma.Zh13.gnm2.ann1.SoyZH13_08G138700.m2	arahy.Tifrunner.gnm2.ann1.EZ5RGK.1
aradu.V14167.gnm1.ann1.Aradu.8U98A.1	arahy.Tifrunner.gnm2.ann1.X9M6WH.1					glyma.Zh13.gnm2.ann1.SoyZH13_08G280500.m2	arahy.Tifrunner.gnm2.ann1.F0M2KT.1
aradu.V14167.gnm1.ann1.Aradu.5V4KP.1	arahy.Tifrunner.gnm2.ann1.X9ZZC1.1					glyma.Zh13.gnm2.ann1.SoyZH13_09G217500.m1	arahy.Tifrunner.gnm2.ann1.F0M2KT.1
aradu.V14167.gnm1.ann1.Aradu.T7UUH.1	arahy.Tifrunner.gnm2.ann1.XI0ITM.1					glyma.Zh13.gnm2.ann1.SoyZH13_18G227100.m1	arahy.Tifrunner.gnm2.ann1.F0M2KT.1
aradu.V14167.gnm1.ann1.Aradu.88AFG.1	arahy.Tifrunner.gnm2.ann1.XJX19T.1					glyma.Zh13.gnm2.ann1.SoyZH13_18G112203.m1	arahy.Tifrunner.gnm2.ann1.F0M2KT.1
aradu.V14167.gnm1.ann1.Aradu.83Z01.1	arahy.Tifrunner.gnm2.ann1.Y7XFN8.1					glyma.Zh13.gnm2.ann1.SoyZH13_04G193900.m1	arahy.Tifrunner.gnm2.ann1.F2D5GR.1
aradu.V14167.gnm1.ann1.Aradu.P6UBG.1	arahy.Tifrunner.gnm2.ann1.Y9PZ1H.1					glyma.Zh13.gnm2.ann1.SoyZH13_05G174300.m1	arahy.Tifrunner.gnm2.ann1.F2D5GR.1
aradu.V14167.gnm1.ann1.Aradu.1ZX0E.1	arahy.Tifrunner.gnm2.ann1.YAEJ5M.1					glyma.Zh13.gnm2.ann1.SoyZH13_06G142300.m1	arahy.Tifrunner.gnm2.ann1.F2D5GR.1
aradu.V14167.gnm1.ann1.Aradu.42K79.1	arahy.Tifrunner.gnm2.ann1.YSN9W3.1					glyma.Zh13.gnm2.ann1.SoyZH13_08G138700.m2	arahy.Tifrunner.gnm2.ann1.F2D5GR.1
aradu.V14167.gnm1.ann1.Aradu.GIP2Q.1	arahy.Tifrunner.gnm2.ann1.YSN9W3.1					glyma.Zh13.gnm2.ann1.SoyZH13_10G206100.m1	arahy.Tifrunner.gnm2.ann1.F2D5GR.1
aradu.V14167.gnm1.ann1.Aradu.UTD2W.1	arahy.Tifrunner.gnm2.ann1.ZH29RS.1					glyma.Zh13.gnm2.ann1.SoyZH13_08G280500.m2	arahy.Tifrunner.gnm2.ann1.F5Q2PM.1
aradu.V14167.gnm1.ann1.Aradu.3UE4N.1	arahy.Tifrunner.gnm2.ann1.ZJ433C.1					glyma.Zh13.gnm2.ann1.SoyZH13_09G217500.m1	arahy.Tifrunner.gnm2.ann1.F5Q2PM.1
aradu.V14167.gnm1.ann1.Aradu.00XL9.1	arahy.Tifrunner.gnm2.ann1.ZJ433C.1					glyma.Zh13.gnm2.ann1.SoyZH13_18G227100.m1	arahy.Tifrunner.gnm2.ann1.F5Q2PM.1
aradu.V14167.gnm1.ann1.Aradu.GG3LG.1	arahy.Tifrunner.gnm2.ann1.ZL8GWI.1					glyma.Zh13.gnm2.ann1.SoyZH13_18G112203.m1	arahy.Tifrunner.gnm2.ann1.F5Q2PM.1
aradu.V14167.gnm1.ann1.Aradu.UA79E.1	arahy.Tifrunner.gnm2.ann1.ZL8GWI.1					glyma.Zh13.gnm2.ann1.SoyZH13_05G060500.m1	arahy.Tifrunner.gnm2.ann1.FAI7YU.1
aradu.V14167.gnm1.ann1.Aradu.3Q82R.1	arahy.Tifrunner.gnm2.ann1.ZQ3898.1					glyma.Zh13.gnm2.ann1.SoyZH13_11G034600.m1	arahy.Tifrunner.gnm2.ann1.FAI7YU.1
						glyma.Zh13.gnm2.ann1.SoyZH13_17G139100.m1	arahy.Tifrunner.gnm2.ann1.FAI7YU.1
						glyma.Zh13.gnm2.ann1.SoyZH13_01G189600.m1	arahy.Tifrunner.gnm2.ann1.FU6CIC.1
						glyma.Zh13.gnm2.ann1.SoyZH13_05G061800.m1	arahy.Tifrunner.gnm2.ann1.FU6CIC.1
						glyma.Zh13.gnm2.ann1.SoyZH13_11G035800.m1	arahy.Tifrunner.gnm2.ann1.FU6CIC.1
						glyma.Zh13.gnm2.ann1.SoyZH13_17G140200.m1	arahy.Tifrunner.gnm2.ann1.FU6CIC.1
						glyma.Zh13.gnm2.ann1.SoyZH13_02G216900.m1	arahy.Tifrunner.gnm2.ann1.G0YQ1S.1
						glyma.Zh13.gnm2.ann1.SoyZH13_11G201600.m1	arahy.Tifrunner.gnm2.ann1.G0YQ1S.1
						glyma.Zh13.gnm2.ann1.SoyZH13_14G188700.m1	arahy.Tifrunner.gnm2.ann1.G0YQ1S.1
						glyma.Zh13.gnm2.ann1.SoyZH13_18G050700.m1	arahy.Tifrunner.gnm2.ann1.G0YQ1S.1
						glyma.Zh13.gnm2.ann1.SoyZH13_07G042500.m1	arahy.Tifrunner.gnm2.ann1.GGDF5U.1
						glyma.Zh13.gnm2.ann1.SoyZH13_16G011500.m3	arahy.Tifrunner.gnm2.ann1.GGDF5U.1
						glyma.Zh13.gnm2.ann1.SoyZH13_03G145500.m1	arahy.Tifrunner.gnm2.ann1.GIJ59W.1
						glyma.Zh13.gnm2.ann1.SoyZH13_10G035000.m1	arahy.Tifrunner.gnm2.ann1.GIJ59W.1
						glyma.Zh13.gnm2.ann1.SoyZH13_13G103500.m1	arahy.Tifrunner.gnm2.ann1.GIJ59W.1
						glyma.Zh13.gnm2.ann1.SoyZH13_19G148200.m1	arahy.Tifrunner.gnm2.ann1.GIJ59W.1
						glyma.Zh13.gnm2.ann1.SoyZH13_07G036900.m1	arahy.Tifrunner.gnm2.ann1.GP73H9.1
						glyma.Zh13.gnm2.ann1.SoyZH13_16G006200.m1	arahy.Tifrunner.gnm2.ann1.GP73H9.1
						glyma.Zh13.gnm2.ann1.SoyZH13_02G015500.m1	arahy.Tifrunner.gnm2.ann1.GP7L65.1
						glyma.Zh13.gnm2.ann1.SoyZH13_09G039300.m1	arahy.Tifrunner.gnm2.ann1.GP7L65.1
						glyma.Zh13.gnm2.ann1.SoyZH13_10G016400.m1	arahy.Tifrunner.gnm2.ann1.GP7L65.1
						glyma.Zh13.gnm2.ann1.SoyZH13_19G199800.m1	arahy.Tifrunner.gnm2.ann1.GP7L65.1
						glyma.Zh13.gnm2.ann1.SoyZH13_03G172800.m1	arahy.Tifrunner.gnm2.ann1.GS7VU5.1
						glyma.Zh13.gnm2.ann1.SoyZH13_10G063800.m1	arahy.Tifrunner.gnm2.ann1.GS7VU5.1
						glyma.Zh13.gnm2.ann1.SoyZH13_11G160100.m1	arahy.Tifrunner.gnm2.ann1.GS7VU5.1
						glyma.Zh13.gnm2.ann1.SoyZH13_12G162800.m1	arahy.Tifrunner.gnm2.ann1.GS7VU5.1
						glyma.Zh13.gnm2.ann1.SoyZH13_12G078800.m1	arahy.Tifrunner.gnm2.ann1.GS7VU5.1
						glyma.Zh13.gnm2.ann1.SoyZH13_13G132500.m1	arahy.Tifrunner.gnm2.ann1.GS7VU5.1
						glyma.Zh13.gnm2.ann1.SoyZH13_13G291702.m1	arahy.Tifrunner.gnm2.ann1.GS7VU5.1
						glyma.Zh13.gnm2.ann1.SoyZH13_01G171700.m5	arahy.Tifrunner.gnm2.ann1.H1PWIN.1
						glyma.Zh13.gnm2.ann1.SoyZH13_05G085500.m1	arahy.Tifrunner.gnm2.ann1.H1PWIN.1
						glyma.Zh13.gnm2.ann1.SoyZH13_11G053000.m2	arahy.Tifrunner.gnm2.ann1.H1PWIN.1
						glyma.Zh13.gnm2.ann1.SoyZH13_17G163000.m2	arahy.Tifrunner.gnm2.ann1.H1PWIN.1
						glyma.Zh13.gnm2.ann1.SoyZH13_06G263300.m1	arahy.Tifrunner.gnm2.ann1.HGAZ7D.1
						glyma.Zh13.gnm2.ann1.SoyZH13_07G185101.m1	arahy.Tifrunner.gnm2.ann1.HGAZ7D.1
						glyma.Zh13.gnm2.ann1.SoyZH13_12G106700.m1	arahy.Tifrunner.gnm2.ann1.HGAZ7D.1
						glyma.Zh13.gnm2.ann1.SoyZH13_13G214700.m1	arahy.Tifrunner.gnm2.ann1.HGAZ7D.1
						glyma.Zh13.gnm2.ann1.SoyZH13_15G074400.m1	arahy.Tifrunner.gnm2.ann1.HGAZ7D.1
						glyma.Zh13.gnm2.ann1.SoyZH13_09G224900.m1	arahy.Tifrunner.gnm2.ann1.HP6LSM.1
						glyma.Zh13.gnm2.ann1.SoyZH13_10G156700.m1	arahy.Tifrunner.gnm2.ann1.HP6LSM.1
						glyma.Zh13.gnm2.ann1.SoyZH13_18G216400.m1	arahy.Tifrunner.gnm2.ann1.HP6LSM.1
						glyma.Zh13.gnm2.ann1.SoyZH13_02G062300.m1	arahy.Tifrunner.gnm2.ann1.I2ZHTU.1
						glyma.Zh13.gnm2.ann1.SoyZH13_16G131500.m1	arahy.Tifrunner.gnm2.ann1.I2ZHTU.1
						glyma.Zh13.gnm2.ann1.SoyZH13_19G090800.m1	arahy.Tifrunner.gnm2.ann1.I2ZHTU.1
						glyma.Zh13.gnm2.ann1.SoyZH13_08G280500.m2	arahy.Tifrunner.gnm2.ann1.I3YYWX.1
						glyma.Zh13.gnm2.ann1.SoyZH13_09G217500.m1	arahy.Tifrunner.gnm2.ann1.I3YYWX.1
						glyma.Zh13.gnm2.ann1.SoyZH13_18G227100.m1	arahy.Tifrunner.gnm2.ann1.I3YYWX.1
						glyma.Zh13.gnm2.ann1.SoyZH13_18G112203.m1	arahy.Tifrunner.gnm2.ann1.I3YYWX.1
						glyma.Zh13.gnm2.ann1.SoyZH13_04G059800.m1	arahy.Tifrunner.gnm2.ann1.IAY39Z.1
						glyma.Zh13.gnm2.ann1.SoyZH13_06G059900.m1	arahy.Tifrunner.gnm2.ann1.IAY39Z.1
						glyma.Zh13.gnm2.ann1.SoyZH13_07G024600.m1	arahy.Tifrunner.gnm2.ann1.IAY39Z.1
						glyma.Zh13.gnm2.ann1.SoyZH13_08G206400.m1	arahy.Tifrunner.gnm2.ann1.IAY39Z.1
						glyma.Zh13.gnm2.ann1.SoyZH13_13G340900.m1	arahy.Tifrunner.gnm2.ann1.IAY39Z.1
						glyma.Zh13.gnm2.ann1.SoyZH13_15G004600.m1	arahy.Tifrunner.gnm2.ann1.IAY39Z.1
						glyma.Zh13.gnm2.ann1.SoyZH13_06G156900.m1	arahy.Tifrunner.gnm2.ann1.IJ6373.1
						glyma.Zh13.gnm2.ann1.SoyZH13_13G214800.m1	arahy.Tifrunner.gnm2.ann1.ILN3K9.1
						glyma.Zh13.gnm2.ann1.SoyZH13_15G074400.m1	arahy.Tifrunner.gnm2.ann1.ILN3K9.1
						glyma.Zh13.gnm2.ann1.SoyZH13_01G073800.m2	arahy.Tifrunner.gnm2.ann1.J0DG7J.1
						glyma.Zh13.gnm2.ann1.SoyZH13_07G085500.m1	arahy.Tifrunner.gnm2.ann1.J0DG7J.1
						glyma.Zh13.gnm2.ann1.SoyZH13_10G253900.m3	arahy.Tifrunner.gnm2.ann1.J0DG7J.1
						glyma.Zh13.gnm2.ann1.SoyZH13_20G102700.m4	arahy.Tifrunner.gnm2.ann1.J0DG7J.1
						glyma.Zh13.gnm2.ann1.SoyZH13_04G214900.m1	arahy.Tifrunner.gnm2.ann1.J6K2KY.1
						glyma.Zh13.gnm2.ann1.SoyZH13_06G120200.m2	arahy.Tifrunner.gnm2.ann1.J6K2KY.1
						glyma.Zh13.gnm2.ann1.SoyZH13_01G179300.m2	arahy.Tifrunner.gnm2.ann1.J9H0YQ.1
						glyma.Zh13.gnm2.ann1.SoyZH13_04G045900.m1	arahy.Tifrunner.gnm2.ann1.J9H0YQ.1
						glyma.Zh13.gnm2.ann1.SoyZH13_06G045700.m1	arahy.Tifrunner.gnm2.ann1.J9H0YQ.1
						glyma.Zh13.gnm2.ann1.SoyZH13_11G045200.m2	arahy.Tifrunner.gnm2.ann1.J9H0YQ.1
						glyma.Zh13.gnm2.ann1.SoyZH13_14G085000.m1	arahy.Tifrunner.gnm2.ann1.J9H0YQ.1
						glyma.Zh13.gnm2.ann1.SoyZH13_17G222200.m1	arahy.Tifrunner.gnm2.ann1.J9H0YQ.1
						glyma.Zh13.gnm2.ann1.SoyZH13_17G151900.m3	arahy.Tifrunner.gnm2.ann1.J9H0YQ.1
						glyma.Zh13.gnm2.ann1.SoyZH13_01G214000.m1	arahy.Tifrunner.gnm2.ann1.JE3RIW.1
						glyma.Zh13.gnm2.ann1.SoyZH13_11G013800.m1	arahy.Tifrunner.gnm2.ann1.JE3RIW.1
						glyma.Zh13.gnm2.ann1.SoyZH13_02G271700.m1	arahy.Tifrunner.gnm2.ann1.JEZR1W.1
						glyma.Zh13.gnm2.ann1.SoyZH13_18G083200.m1	arahy.Tifrunner.gnm2.ann1.JEZR1W.1
						glyma.Zh13.gnm2.ann1.SoyZH13_01G189600.m1	arahy.Tifrunner.gnm2.ann1.JGE7BU.1
						glyma.Zh13.gnm2.ann1.SoyZH13_05G061800.m1	arahy.Tifrunner.gnm2.ann1.JGE7BU.1
						glyma.Zh13.gnm2.ann1.SoyZH13_11G035800.m1	arahy.Tifrunner.gnm2.ann1.JGE7BU.1
						glyma.Zh13.gnm2.ann1.SoyZH13_17G140200.m1	arahy.Tifrunner.gnm2.ann1.JGE7BU.1
						glyma.Zh13.gnm2.ann1.SoyZH13_04G059800.m1	arahy.Tifrunner.gnm2.ann1.JRIM60.1
						glyma.Zh13.gnm2.ann1.SoyZH13_06G059900.m1	arahy.Tifrunner.gnm2.ann1.JRIM60.1
						glyma.Zh13.gnm2.ann1.SoyZH13_07G024600.m1	arahy.Tifrunner.gnm2.ann1.JRIM60.1
						glyma.Zh13.gnm2.ann1.SoyZH13_08G206400.m1	arahy.Tifrunner.gnm2.ann1.JRIM60.1
						glyma.Zh13.gnm2.ann1.SoyZH13_14G106100.m1	arahy.Tifrunner.gnm2.ann1.JRIM60.1
						glyma.Zh13.gnm2.ann1.SoyZH13_17G204400.m1	arahy.Tifrunner.gnm2.ann1.JRIM60.1
						glyma.Zh13.gnm2.ann1.SoyZH13_02G063800.m1	arahy.Tifrunner.gnm2.ann1.K3BVMJ.1
						glyma.Zh13.gnm2.ann1.SoyZH13_16G042400.m1	arahy.Tifrunner.gnm2.ann1.K3BVMJ.1
						glyma.Zh13.gnm2.ann1.SoyZH13_16G132600.m1	arahy.Tifrunner.gnm2.ann1.K3BVMJ.1
						glyma.Zh13.gnm2.ann1.SoyZH13_03G103600.m1	arahy.Tifrunner.gnm2.ann1.K6GECI.1
						glyma.Zh13.gnm2.ann1.SoyZH13_07G103600.m1	arahy.Tifrunner.gnm2.ann1.K6GECI.1
						glyma.Zh13.gnm2.ann1.SoyZH13_03G159700.m1	arahy.Tifrunner.gnm2.ann1.K6QUG2.1
						glyma.Zh13.gnm2.ann1.SoyZH13_11G141800.m5	arahy.Tifrunner.gnm2.ann1.K6QUG2.1
						glyma.Zh13.gnm2.ann1.SoyZH13_12G067200.m4	arahy.Tifrunner.gnm2.ann1.K6QUG2.1
						glyma.Zh13.gnm2.ann1.SoyZH13_13G302700.m2	arahy.Tifrunner.gnm2.ann1.K6QUG2.1
						glyma.Zh13.gnm2.ann1.SoyZH13_15G042900.m2	arahy.Tifrunner.gnm2.ann1.K6QUG2.1
						glyma.Zh13.gnm2.ann1.SoyZH13_19G163100.m2	arahy.Tifrunner.gnm2.ann1.K6QUG2.1
						glyma.Zh13.gnm2.ann1.SoyZH13_07G145400.m1	arahy.Tifrunner.gnm2.ann1.KD4831.1
						glyma.Zh13.gnm2.ann1.SoyZH13_18G180800.m1	arahy.Tifrunner.gnm2.ann1.KD4831.1
						glyma.Zh13.gnm2.ann1.SoyZH13_04G063900.m2	arahy.Tifrunner.gnm2.ann1.KDEH1Y.1
						glyma.Zh13.gnm2.ann1.SoyZH13_06G064300.m2	arahy.Tifrunner.gnm2.ann1.KDEH1Y.1
						glyma.Zh13.gnm2.ann1.SoyZH13_07G030000.m1	arahy.Tifrunner.gnm2.ann1.KDEH1Y.1
						glyma.Zh13.gnm2.ann1.SoyZH13_15G008700.m1	arahy.Tifrunner.gnm2.ann1.KDEH1Y.1
						glyma.Zh13.gnm2.ann1.SoyZH13_17G199000.m1	arahy.Tifrunner.gnm2.ann1.KDEH1Y.1
						glyma.Zh13.gnm2.ann1.SoyZH13_17G110200.m1	arahy.Tifrunner.gnm2.ann1.KDEH1Y.1
						glyma.Zh13.gnm2.ann1.SoyZH13_03G159700.m1	arahy.Tifrunner.gnm2.ann1.KDI7TH.1
						glyma.Zh13.gnm2.ann1.SoyZH13_11G141800.m5	arahy.Tifrunner.gnm2.ann1.KDI7TH.1
						glyma.Zh13.gnm2.ann1.SoyZH13_12G067200.m4	arahy.Tifrunner.gnm2.ann1.KDI7TH.1
						glyma.Zh13.gnm2.ann1.SoyZH13_13G302700.m2	arahy.Tifrunner.gnm2.ann1.KDI7TH.1
						glyma.Zh13.gnm2.ann1.SoyZH13_15G042900.m2	arahy.Tifrunner.gnm2.ann1.KDI7TH.1
						glyma.Zh13.gnm2.ann1.SoyZH13_19G163100.m2	arahy.Tifrunner.gnm2.ann1.KDI7TH.1
						glyma.Zh13.gnm2.ann1.SoyZH13_20G181200.m1	arahy.Tifrunner.gnm2.ann1.KF0N62.1
						glyma.Zh13.gnm2.ann1.SoyZH13_02G188700.m1	arahy.Tifrunner.gnm2.ann1.KP68JR.1
						glyma.Zh13.gnm2.ann1.SoyZH13_17G067901.m1	arahy.Tifrunner.gnm2.ann1.KP68JR.1
						glyma.Zh13.gnm2.ann1.SoyZH13_06G263300.m1	arahy.Tifrunner.gnm2.ann1.L00VS1.1
						glyma.Zh13.gnm2.ann1.SoyZH13_07G185101.m1	arahy.Tifrunner.gnm2.ann1.L00VS1.1
						glyma.Zh13.gnm2.ann1.SoyZH13_12G106700.m1	arahy.Tifrunner.gnm2.ann1.L00VS1.1
						glyma.Zh13.gnm2.ann1.SoyZH13_13G214700.m1	arahy.Tifrunner.gnm2.ann1.L00VS1.1
						glyma.Zh13.gnm2.ann1.SoyZH13_13G249800.m1	arahy.Tifrunner.gnm2.ann1.L00VS1.1
						glyma.Zh13.gnm2.ann1.SoyZH13_15G074400.m1	arahy.Tifrunner.gnm2.ann1.L00VS1.1
						glyma.Zh13.gnm2.ann1.SoyZH13_13G205300.m1	arahy.Tifrunner.gnm2.ann1.L32FWB.1
						glyma.Zh13.gnm2.ann1.SoyZH13_15G082000.m1	arahy.Tifrunner.gnm2.ann1.L32FWB.1
						glyma.Zh13.gnm2.ann1.SoyZH13_11G128200.m2	arahy.Tifrunner.gnm2.ann1.L4Q0K2.1
						glyma.Zh13.gnm2.ann1.SoyZH13_12G051800.m1	arahy.Tifrunner.gnm2.ann1.L4Q0K2.1
						glyma.Zh13.gnm2.ann1.SoyZH13_06G273500.m1	arahy.Tifrunner.gnm2.ann1.L5HMHT.1
						glyma.Zh13.gnm2.ann1.SoyZH13_12G177500.m1	arahy.Tifrunner.gnm2.ann1.L5HMHT.1
						glyma.Zh13.gnm2.ann1.SoyZH13_12G094300.m1	arahy.Tifrunner.gnm2.ann1.L5HMHT.1
						glyma.Zh13.gnm2.ann1.SoyZH13_13G278200.m1	arahy.Tifrunner.gnm2.ann1.L5HMHT.1
						glyma.Zh13.gnm2.ann1.SoyZH13_01G198700.m1	arahy.Tifrunner.gnm2.ann1.LCR0LC.1
						glyma.Zh13.gnm2.ann1.SoyZH13_05G048400.m1	arahy.Tifrunner.gnm2.ann1.LCR0LC.1
						glyma.Zh13.gnm2.ann1.SoyZH13_17G127500.m1	arahy.Tifrunner.gnm2.ann1.LCR0LC.1
						glyma.Zh13.gnm2.ann1.SoyZH13_19G233900.m1	arahy.Tifrunner.gnm2.ann1.LF78J6.1
						glyma.Zh13.gnm2.ann1.SoyZH13_20G230500.m1	arahy.Tifrunner.gnm2.ann1.LLMJ9W.1
						glyma.Zh13.gnm2.ann1.SoyZH13_01G179300.m2	arahy.Tifrunner.gnm2.ann1.M71NXQ.1
						glyma.Zh13.gnm2.ann1.SoyZH13_05G100100.m1	arahy.Tifrunner.gnm2.ann1.M71NXQ.1
						glyma.Zh13.gnm2.ann1.SoyZH13_11G045200.m2	arahy.Tifrunner.gnm2.ann1.M71NXQ.1
						glyma.Zh13.gnm2.ann1.SoyZH13_17G151900.m3	arahy.Tifrunner.gnm2.ann1.M71NXQ.1
						glyma.Zh13.gnm2.ann1.SoyZH13_04G059800.m1	arahy.Tifrunner.gnm2.ann1.MMJQ7K.1
						glyma.Zh13.gnm2.ann1.SoyZH13_06G059900.m1	arahy.Tifrunner.gnm2.ann1.MMJQ7K.1
						glyma.Zh13.gnm2.ann1.SoyZH13_14G106100.m1	arahy.Tifrunner.gnm2.ann1.MMJQ7K.1
						glyma.Zh13.gnm2.ann1.SoyZH13_17G204400.m1	arahy.Tifrunner.gnm2.ann1.MMJQ7K.1
						glyma.Zh13.gnm2.ann1.SoyZH13_03G242500.m1	arahy.Tifrunner.gnm2.ann1.MMX4MC.1
						glyma.Zh13.gnm2.ann1.SoyZH13_07G042500.m1	arahy.Tifrunner.gnm2.ann1.MMX4MC.1
						glyma.Zh13.gnm2.ann1.SoyZH13_16G011500.m3	arahy.Tifrunner.gnm2.ann1.MMX4MC.1
						glyma.Zh13.gnm2.ann1.SoyZH13_19G246600.m1	arahy.Tifrunner.gnm2.ann1.MMX4MC.1
						glyma.Zh13.gnm2.ann1.SoyZH13_03G159700.m1	arahy.Tifrunner.gnm2.ann1.MRL478.1
						glyma.Zh13.gnm2.ann1.SoyZH13_13G302700.m2	arahy.Tifrunner.gnm2.ann1.MRL478.1
						glyma.Zh13.gnm2.ann1.SoyZH13_19G163100.m2	arahy.Tifrunner.gnm2.ann1.MRL478.1
						glyma.Zh13.gnm2.ann1.SoyZH13_01G206200.m1	arahy.Tifrunner.gnm2.ann1.N4EN9H.1
						glyma.Zh13.gnm2.ann1.SoyZH13_05G200500.m1	arahy.Tifrunner.gnm2.ann1.N4EN9H.1
						glyma.Zh13.gnm2.ann1.SoyZH13_08G020100.m1	arahy.Tifrunner.gnm2.ann1.N4EN9H.1
						glyma.Zh13.gnm2.ann1.SoyZH13_11G018300.m1	arahy.Tifrunner.gnm2.ann1.N4EN9H.1
						glyma.Zh13.gnm2.ann1.SoyZH13_01G022600.m1	arahy.Tifrunner.gnm2.ann1.N9BW0I.1
						glyma.Zh13.gnm2.ann1.SoyZH13_08G263200.m2	arahy.Tifrunner.gnm2.ann1.N9BW0I.1
						glyma.Zh13.gnm2.ann1.SoyZH13_09G180901.m1	arahy.Tifrunner.gnm2.ann1.N9BW0I.1
						glyma.Zh13.gnm2.ann1.SoyZH13_18G130300.m2	arahy.Tifrunner.gnm2.ann1.N9BW0I.1
						glyma.Zh13.gnm2.ann1.SoyZH13_04G063900.m2	arahy.Tifrunner.gnm2.ann1.P2AB97.1
						glyma.Zh13.gnm2.ann1.SoyZH13_06G064300.m2	arahy.Tifrunner.gnm2.ann1.P2AB97.1
						glyma.Zh13.gnm2.ann1.SoyZH13_07G030000.m1	arahy.Tifrunner.gnm2.ann1.P2AB97.1
						glyma.Zh13.gnm2.ann1.SoyZH13_08G201700.m1	arahy.Tifrunner.gnm2.ann1.P2AB97.1
						glyma.Zh13.gnm2.ann1.SoyZH13_15G008700.m1	arahy.Tifrunner.gnm2.ann1.P2AB97.1
						glyma.Zh13.gnm2.ann1.SoyZH13_17G110200.m1	arahy.Tifrunner.gnm2.ann1.P2AB97.1
						glyma.Zh13.gnm2.ann1.SoyZH13_17G199000.m1	arahy.Tifrunner.gnm2.ann1.P2AB97.1
						glyma.Zh13.gnm2.ann1.SoyZH13_02G075100.m4	arahy.Tifrunner.gnm2.ann1.P2THRP.1
						glyma.Zh13.gnm2.ann1.SoyZH13_05G174300.m1	arahy.Tifrunner.gnm2.ann1.P2THRP.1
						glyma.Zh13.gnm2.ann1.SoyZH13_08G138700.m2	arahy.Tifrunner.gnm2.ann1.P2THRP.1
						glyma.Zh13.gnm2.ann1.SoyZH13_10G206100.m1	arahy.Tifrunner.gnm2.ann1.P2THRP.1
						glyma.Zh13.gnm2.ann1.SoyZH13_16G147500.m2	arahy.Tifrunner.gnm2.ann1.P2THRP.1
						glyma.Zh13.gnm2.ann1.SoyZH13_20G154900.m1	arahy.Tifrunner.gnm2.ann1.P2THRP.1
						glyma.Zh13.gnm2.ann1.SoyZH13_01G079400.m1	arahy.Tifrunner.gnm2.ann1.PDF2MW.1
						glyma.Zh13.gnm2.ann1.SoyZH13_02G093000.m1	arahy.Tifrunner.gnm2.ann1.PDF2MW.1
						glyma.Zh13.gnm2.ann1.SoyZH13_10G188400.m1	arahy.Tifrunner.gnm2.ann1.PDF2MW.1
						glyma.Zh13.gnm2.ann1.SoyZH13_20G171800.m1	arahy.Tifrunner.gnm2.ann1.PDF2MW.1
						glyma.Zh13.gnm2.ann1.SoyZH13_03G237200.m3	arahy.Tifrunner.gnm2.ann1.PSKQ19.1
						glyma.Zh13.gnm2.ann1.SoyZH13_07G052600.m1	arahy.Tifrunner.gnm2.ann1.PSKQ19.1
						glyma.Zh13.gnm2.ann1.SoyZH13_16G021300.m1	arahy.Tifrunner.gnm2.ann1.PSKQ19.1
						glyma.Zh13.gnm2.ann1.SoyZH13_19G241100.m1	arahy.Tifrunner.gnm2.ann1.PSKQ19.1
						glyma.Zh13.gnm2.ann1.SoyZH13_01G079400.m1	arahy.Tifrunner.gnm2.ann1.PZJ7B1.1
						glyma.Zh13.gnm2.ann1.SoyZH13_02G093000.m1	arahy.Tifrunner.gnm2.ann1.PZJ7B1.1
						glyma.Zh13.gnm2.ann1.SoyZH13_10G188400.m1	arahy.Tifrunner.gnm2.ann1.PZJ7B1.1
						glyma.Zh13.gnm2.ann1.SoyZH13_20G171800.m1	arahy.Tifrunner.gnm2.ann1.PZJ7B1.1
						glyma.Zh13.gnm2.ann1.SoyZH13_04G214900.m1	arahy.Tifrunner.gnm2.ann1.Q66BD2.1
						glyma.Zh13.gnm2.ann1.SoyZH13_06G120200.m2	arahy.Tifrunner.gnm2.ann1.Q66BD2.1
						glyma.Zh13.gnm2.ann1.SoyZH13_13G028900.m1	arahy.Tifrunner.gnm2.ann1.Q66BD2.1
						glyma.Zh13.gnm2.ann1.SoyZH13_01G079400.m1	arahy.Tifrunner.gnm2.ann1.QDL5QZ.1
						glyma.Zh13.gnm2.ann1.SoyZH13_02G093000.m1	arahy.Tifrunner.gnm2.ann1.QDL5QZ.1
						glyma.Zh13.gnm2.ann1.SoyZH13_10G188400.m1	arahy.Tifrunner.gnm2.ann1.QDL5QZ.1
						glyma.Zh13.gnm2.ann1.SoyZH13_20G171800.m1	arahy.Tifrunner.gnm2.ann1.QDL5QZ.1
						glyma.Zh13.gnm2.ann1.SoyZH13_03G159700.m1	arahy.Tifrunner.gnm2.ann1.QEK7F9.1
						glyma.Zh13.gnm2.ann1.SoyZH13_11G141800.m5	arahy.Tifrunner.gnm2.ann1.QEK7F9.1
						glyma.Zh13.gnm2.ann1.SoyZH13_12G067200.m4	arahy.Tifrunner.gnm2.ann1.QEK7F9.1
						glyma.Zh13.gnm2.ann1.SoyZH13_13G302700.m2	arahy.Tifrunner.gnm2.ann1.QEK7F9.1
						glyma.Zh13.gnm2.ann1.SoyZH13_15G042900.m2	arahy.Tifrunner.gnm2.ann1.QEK7F9.1
						glyma.Zh13.gnm2.ann1.SoyZH13_19G163100.m2	arahy.Tifrunner.gnm2.ann1.QEK7F9.1
						glyma.Zh13.gnm2.ann1.SoyZH13_06G263300.m1	arahy.Tifrunner.gnm2.ann1.QGFJ76.1
						glyma.Zh13.gnm2.ann1.SoyZH13_07G185101.m1	arahy.Tifrunner.gnm2.ann1.QGFJ76.1
						glyma.Zh13.gnm2.ann1.SoyZH13_12G106700.m1	arahy.Tifrunner.gnm2.ann1.QGFJ76.1
						glyma.Zh13.gnm2.ann1.SoyZH13_13G214700.m1	arahy.Tifrunner.gnm2.ann1.QGFJ76.1
						glyma.Zh13.gnm2.ann1.SoyZH13_13G249800.m1	arahy.Tifrunner.gnm2.ann1.QGFJ76.1
						glyma.Zh13.gnm2.ann1.SoyZH13_15G074500.m1	arahy.Tifrunner.gnm2.ann1.QGFJ76.1
						glyma.Zh13.gnm2.ann1.SoyZH13_03G145500.m1	arahy.Tifrunner.gnm2.ann1.QR2UB9.1
						glyma.Zh13.gnm2.ann1.SoyZH13_13G103600.m1	arahy.Tifrunner.gnm2.ann1.QR2UB9.1
						glyma.Zh13.gnm2.ann1.SoyZH13_19G148400.m1	arahy.Tifrunner.gnm2.ann1.QR2UB9.1
						glyma.Zh13.gnm2.ann1.SoyZH13_01G079400.m1	arahy.Tifrunner.gnm2.ann1.R3D0LA.1
						glyma.Zh13.gnm2.ann1.SoyZH13_02G093000.m1	arahy.Tifrunner.gnm2.ann1.R3D0LA.1
						glyma.Zh13.gnm2.ann1.SoyZH13_10G188400.m1	arahy.Tifrunner.gnm2.ann1.R3D0LA.1
						glyma.Zh13.gnm2.ann1.SoyZH13_20G171800.m1	arahy.Tifrunner.gnm2.ann1.R3D0LA.1
						glyma.Zh13.gnm2.ann1.SoyZH13_03G016100.m1	arahy.Tifrunner.gnm2.ann1.RCQ4HC.1
						glyma.Zh13.gnm2.ann1.SoyZH13_07G073400.m1	arahy.Tifrunner.gnm2.ann1.RCQ4HC.1
						glyma.Zh13.gnm2.ann1.SoyZH13_01G198600.m2	arahy.Tifrunner.gnm2.ann1.RJA1IC.1
						glyma.Zh13.gnm2.ann1.SoyZH13_05G048400.m1	arahy.Tifrunner.gnm2.ann1.RJA1IC.1
						glyma.Zh13.gnm2.ann1.SoyZH13_17G127500.m1	arahy.Tifrunner.gnm2.ann1.RJA1IC.1
						glyma.Zh13.gnm2.ann1.SoyZH13_01G022600.m1	arahy.Tifrunner.gnm2.ann1.RWA9J9.1
						glyma.Zh13.gnm2.ann1.SoyZH13_08G263200.m2	arahy.Tifrunner.gnm2.ann1.RWA9J9.1
						glyma.Zh13.gnm2.ann1.SoyZH13_09G180901.m1	arahy.Tifrunner.gnm2.ann1.RWA9J9.1
						glyma.Zh13.gnm2.ann1.SoyZH13_18G130300.m2	arahy.Tifrunner.gnm2.ann1.RWA9J9.1
						glyma.Zh13.gnm2.ann1.SoyZH13_02G245700.m1	arahy.Tifrunner.gnm2.ann1.RX34PI.1
						glyma.Zh13.gnm2.ann1.SoyZH13_14G045400.m1	arahy.Tifrunner.gnm2.ann1.RX34PI.1
						glyma.Zh13.gnm2.ann1.SoyZH13_07G145400.m1	arahy.Tifrunner.gnm2.ann1.SE8WTS.1
						glyma.Zh13.gnm2.ann1.SoyZH13_18G180800.m1	arahy.Tifrunner.gnm2.ann1.SE8WTS.1
						glyma.Zh13.gnm2.ann1.SoyZH13_13G212000.m1	arahy.Tifrunner.gnm2.ann1.T22KDW.1
						glyma.Zh13.gnm2.ann1.SoyZH13_15G076300.m1	arahy.Tifrunner.gnm2.ann1.T22KDW.1
						glyma.Zh13.gnm2.ann1.SoyZH13_13G046900.m1	arahy.Tifrunner.gnm2.ann1.T9WCKL.1
						glyma.Zh13.gnm2.ann1.SoyZH13_18G233000.m1	arahy.Tifrunner.gnm2.ann1.T9WCKL.1
						glyma.Zh13.gnm2.ann1.SoyZH13_19G023900.m1	arahy.Tifrunner.gnm2.ann1.T9WCKL.1
						glyma.Zh13.gnm2.ann1.SoyZH13_11G128200.m2	arahy.Tifrunner.gnm2.ann1.TN1J43.1
						glyma.Zh13.gnm2.ann1.SoyZH13_12G051800.m1	arahy.Tifrunner.gnm2.ann1.TN1J43.1
						glyma.Zh13.gnm2.ann1.SoyZH13_07G145400.m1	arahy.Tifrunner.gnm2.ann1.U8GE9Q.1
						glyma.Zh13.gnm2.ann1.SoyZH13_18G180800.m1	arahy.Tifrunner.gnm2.ann1.U8GE9Q.1
						glyma.Zh13.gnm2.ann1.SoyZH13_01G179300.m2	arahy.Tifrunner.gnm2.ann1.ULX5CX.1
						glyma.Zh13.gnm2.ann1.SoyZH13_05G100100.m1	arahy.Tifrunner.gnm2.ann1.ULX5CX.1
						glyma.Zh13.gnm2.ann1.SoyZH13_06G045700.m1	arahy.Tifrunner.gnm2.ann1.ULX5CX.1
						glyma.Zh13.gnm2.ann1.SoyZH13_11G045200.m2	arahy.Tifrunner.gnm2.ann1.ULX5CX.1
						glyma.Zh13.gnm2.ann1.SoyZH13_17G151900.m3	arahy.Tifrunner.gnm2.ann1.ULX5CX.1
						glyma.Zh13.gnm2.ann1.SoyZH13_07G036900.m1	arahy.Tifrunner.gnm2.ann1.V8I50K.1
						glyma.Zh13.gnm2.ann1.SoyZH13_16G006200.m1	arahy.Tifrunner.gnm2.ann1.V8I50K.1
						glyma.Zh13.gnm2.ann1.SoyZH13_01G179300.m2	arahy.Tifrunner.gnm2.ann1.V8Z0W5.1
						glyma.Zh13.gnm2.ann1.SoyZH13_05G100100.m1	arahy.Tifrunner.gnm2.ann1.V8Z0W5.1
						glyma.Zh13.gnm2.ann1.SoyZH13_11G045200.m2	arahy.Tifrunner.gnm2.ann1.V8Z0W5.1
						glyma.Zh13.gnm2.ann1.SoyZH13_17G151900.m3	arahy.Tifrunner.gnm2.ann1.V8Z0W5.1
						glyma.Zh13.gnm2.ann1.SoyZH13_03G242500.m1	arahy.Tifrunner.gnm2.ann1.VF7WU9.1
						glyma.Zh13.gnm2.ann1.SoyZH13_07G042500.m1	arahy.Tifrunner.gnm2.ann1.VF7WU9.1
						glyma.Zh13.gnm2.ann1.SoyZH13_16G011500.m3	arahy.Tifrunner.gnm2.ann1.VF7WU9.1
						glyma.Zh13.gnm2.ann1.SoyZH13_19G246600.m1	arahy.Tifrunner.gnm2.ann1.VF7WU9.1
						glyma.Zh13.gnm2.ann1.SoyZH13_01G073800.m2	arahy.Tifrunner.gnm2.ann1.VG3SGX.1
						glyma.Zh13.gnm2.ann1.SoyZH13_07G085500.m1	arahy.Tifrunner.gnm2.ann1.VG3SGX.1
						glyma.Zh13.gnm2.ann1.SoyZH13_10G253900.m3	arahy.Tifrunner.gnm2.ann1.VG3SGX.1
						glyma.Zh13.gnm2.ann1.SoyZH13_20G102700.m4	arahy.Tifrunner.gnm2.ann1.VG3SGX.1
						glyma.Zh13.gnm2.ann1.SoyZH13_04G059800.m1	arahy.Tifrunner.gnm2.ann1.VHG0QP.1
						glyma.Zh13.gnm2.ann1.SoyZH13_06G059900.m1	arahy.Tifrunner.gnm2.ann1.VHG0QP.1
						glyma.Zh13.gnm2.ann1.SoyZH13_07G024600.m1	arahy.Tifrunner.gnm2.ann1.VHG0QP.1
						glyma.Zh13.gnm2.ann1.SoyZH13_08G206400.m1	arahy.Tifrunner.gnm2.ann1.VHG0QP.1
						glyma.Zh13.gnm2.ann1.SoyZH13_13G340900.m1	arahy.Tifrunner.gnm2.ann1.VHG0QP.1
						glyma.Zh13.gnm2.ann1.SoyZH13_15G004600.m1	arahy.Tifrunner.gnm2.ann1.VHG0QP.1
						glyma.Zh13.gnm2.ann1.SoyZH13_01G171900.m1	arahy.Tifrunner.gnm2.ann1.VJ8B3Q.1
						glyma.Zh13.gnm2.ann1.SoyZH13_04G039000.m1	arahy.Tifrunner.gnm2.ann1.VJ8B3Q.1
						glyma.Zh13.gnm2.ann1.SoyZH13_06G039400.m1	arahy.Tifrunner.gnm2.ann1.VJ8B3Q.1
						glyma.Zh13.gnm2.ann1.SoyZH13_11G052800.m1	arahy.Tifrunner.gnm2.ann1.VJ8B3Q.1
						glyma.Zh13.gnm2.ann1.SoyZH13_14G077900.m1	arahy.Tifrunner.gnm2.ann1.VJ8B3Q.1
						glyma.Zh13.gnm2.ann1.SoyZH13_17G162400.m1	arahy.Tifrunner.gnm2.ann1.VJ8B3Q.1
						glyma.Zh13.gnm2.ann1.SoyZH13_17G229300.m1	arahy.Tifrunner.gnm2.ann1.VJ8B3Q.1
						glyma.Zh13.gnm2.ann1.SoyZH13_03G103600.m1	arahy.Tifrunner.gnm2.ann1.VUU22W.1
						glyma.Zh13.gnm2.ann1.SoyZH13_07G103600.m1	arahy.Tifrunner.gnm2.ann1.VUU22W.1
						glyma.Zh13.gnm2.ann1.SoyZH13_01G025500.m1	arahy.Tifrunner.gnm2.ann1.WBA6PF.1
						glyma.Zh13.gnm2.ann1.SoyZH13_02G037800.m1	arahy.Tifrunner.gnm2.ann1.WBA6PF.1
						glyma.Zh13.gnm2.ann1.SoyZH13_08G266000.m1	arahy.Tifrunner.gnm2.ann1.WBA6PF.1
						glyma.Zh13.gnm2.ann1.SoyZH13_18G128200.m1	arahy.Tifrunner.gnm2.ann1.WBA6PF.1
						glyma.Zh13.gnm2.ann1.SoyZH13_02G075100.m4	arahy.Tifrunner.gnm2.ann1.WDSQ8J.1
						glyma.Zh13.gnm2.ann1.SoyZH13_16G147500.m2	arahy.Tifrunner.gnm2.ann1.WDSQ8J.1
						glyma.Zh13.gnm2.ann1.SoyZH13_20G154900.m1	arahy.Tifrunner.gnm2.ann1.WDSQ8J.1
						glyma.Zh13.gnm2.ann1.SoyZH13_02G166800.m1	arahy.Tifrunner.gnm2.ann1.WP3ECB.1
						glyma.Zh13.gnm2.ann1.SoyZH13_03G123700.m1	arahy.Tifrunner.gnm2.ann1.WP3ECB.1
						glyma.Zh13.gnm2.ann1.SoyZH13_07G026000.m1	arahy.Tifrunner.gnm2.ann1.WPAQ8S.1
						glyma.Zh13.gnm2.ann1.SoyZH13_08G205800.m1	arahy.Tifrunner.gnm2.ann1.WPAQ8S.1
						glyma.Zh13.gnm2.ann1.SoyZH13_04G078900.m1	arahy.Tifrunner.gnm2.ann1.X2S259.1
						glyma.Zh13.gnm2.ann1.SoyZH13_06G080500.m1	arahy.Tifrunner.gnm2.ann1.X2S259.1
						glyma.Zh13.gnm2.ann1.SoyZH13_07G016000.m1	arahy.Tifrunner.gnm2.ann1.X2S259.1
						glyma.Zh13.gnm2.ann1.SoyZH13_08G193200.m1	arahy.Tifrunner.gnm2.ann1.X2S259.1
						glyma.Zh13.gnm2.ann1.SoyZH13_13G327500.m1	arahy.Tifrunner.gnm2.ann1.X2S259.1
						glyma.Zh13.gnm2.ann1.SoyZH13_15G017800.m1	arahy.Tifrunner.gnm2.ann1.X2S259.1
						glyma.Zh13.gnm2.ann1.SoyZH13_03G237200.m3	arahy.Tifrunner.gnm2.ann1.X9M6WH.1
						glyma.Zh13.gnm2.ann1.SoyZH13_07G052600.m1	arahy.Tifrunner.gnm2.ann1.X9M6WH.1
						glyma.Zh13.gnm2.ann1.SoyZH13_16G021300.m1	arahy.Tifrunner.gnm2.ann1.X9M6WH.1
						glyma.Zh13.gnm2.ann1.SoyZH13_19G241100.m1	arahy.Tifrunner.gnm2.ann1.X9M6WH.1
						glyma.Zh13.gnm2.ann1.SoyZH13_13G078900.m1	arahy.Tifrunner.gnm2.ann1.XI0ITM.1
						glyma.Zh13.gnm2.ann1.SoyZH13_17G060200.m1	arahy.Tifrunner.gnm2.ann1.XI0ITM.1
						glyma.Zh13.gnm2.ann1.SoyZH13_02G243200.m1	arahy.Tifrunner.gnm2.ann1.XJX19T.1
						glyma.Zh13.gnm2.ann1.SoyZH13_14G052500.m1	arahy.Tifrunner.gnm2.ann1.XJX19T.1
						glyma.Zh13.gnm2.ann1.SoyZH13_02G216900.m1	arahy.Tifrunner.gnm2.ann1.Y7XFN8.1
						glyma.Zh13.gnm2.ann1.SoyZH13_11G201600.m1	arahy.Tifrunner.gnm2.ann1.Y7XFN8.1
						glyma.Zh13.gnm2.ann1.SoyZH13_14G188700.m1	arahy.Tifrunner.gnm2.ann1.Y7XFN8.1
						glyma.Zh13.gnm2.ann1.SoyZH13_18G050700.m1	arahy.Tifrunner.gnm2.ann1.Y7XFN8.1
						glyma.Zh13.gnm2.ann1.SoyZH13_02G188700.m1	arahy.Tifrunner.gnm2.ann1.Y9PZ1H.1
						glyma.Zh13.gnm2.ann1.SoyZH13_08G210000.m1	arahy.Tifrunner.gnm2.ann1.Y9PZ1H.1
						glyma.Zh13.gnm2.ann1.SoyZH13_04G078900.m1	arahy.Tifrunner.gnm2.ann1.YAEJ5M.1
						glyma.Zh13.gnm2.ann1.SoyZH13_06G080500.m1	arahy.Tifrunner.gnm2.ann1.YAEJ5M.1
						glyma.Zh13.gnm2.ann1.SoyZH13_07G016000.m1	arahy.Tifrunner.gnm2.ann1.YAEJ5M.1
						glyma.Zh13.gnm2.ann1.SoyZH13_08G193200.m1	arahy.Tifrunner.gnm2.ann1.YAEJ5M.1
						glyma.Zh13.gnm2.ann1.SoyZH13_13G327500.m1	arahy.Tifrunner.gnm2.ann1.YAEJ5M.1
						glyma.Zh13.gnm2.ann1.SoyZH13_15G017800.m1	arahy.Tifrunner.gnm2.ann1.YAEJ5M.1
						glyma.Zh13.gnm2.ann1.SoyZH13_03G159700.m1	arahy.Tifrunner.gnm2.ann1.YSN9W3.1
						glyma.Zh13.gnm2.ann1.SoyZH13_11G141800.m5	arahy.Tifrunner.gnm2.ann1.YSN9W3.1
						glyma.Zh13.gnm2.ann1.SoyZH13_12G067200.m4	arahy.Tifrunner.gnm2.ann1.YSN9W3.1
						glyma.Zh13.gnm2.ann1.SoyZH13_13G302700.m2	arahy.Tifrunner.gnm2.ann1.YSN9W3.1
						glyma.Zh13.gnm2.ann1.SoyZH13_15G042900.m2	arahy.Tifrunner.gnm2.ann1.YSN9W3.1
						glyma.Zh13.gnm2.ann1.SoyZH13_19G163100.m2	arahy.Tifrunner.gnm2.ann1.YSN9W3.1
						glyma.Zh13.gnm2.ann1.SoyZH13_13G205300.m1	arahy.Tifrunner.gnm2.ann1.ZH29RS.1
						glyma.Zh13.gnm2.ann1.SoyZH13_15G082000.m1	arahy.Tifrunner.gnm2.ann1.ZH29RS.1
						glyma.Zh13.gnm2.ann1.SoyZH13_03G242500.m1	arahy.Tifrunner.gnm2.ann1.ZJ433C.1
						glyma.Zh13.gnm2.ann1.SoyZH13_07G042500.m1	arahy.Tifrunner.gnm2.ann1.ZJ433C.1
						glyma.Zh13.gnm2.ann1.SoyZH13_16G011500.m3	arahy.Tifrunner.gnm2.ann1.ZJ433C.1
						glyma.Zh13.gnm2.ann1.SoyZH13_19G246600.m1	arahy.Tifrunner.gnm2.ann1.ZJ433C.1
						glyma.Zh13.gnm2.ann1.SoyZH13_04G045900.m1	arahy.Tifrunner.gnm2.ann1.ZL8GWI.1
						glyma.Zh13.gnm2.ann1.SoyZH13_06G045700.m1	arahy.Tifrunner.gnm2.ann1.ZL8GWI.1
						glyma.Zh13.gnm2.ann1.SoyZH13_14G085000.m1	arahy.Tifrunner.gnm2.ann1.ZL8GWI.1
						glyma.Zh13.gnm2.ann1.SoyZH13_17G222200.m1	arahy.Tifrunner.gnm2.ann1.ZL8GWI.1
						glyma.Zh13.gnm2.ann1.SoyZH13_13G195000.m1	arahy.Tifrunner.gnm2.ann1.ZQ3898.1
						glyma.Zh13.gnm2.ann1.SoyZH13_15G091900.m1	arahy.Tifrunner.gnm2.ann1.ZQ3898.1
