# Supplementary material for: Genome-Wide Analysis and Expression Profiles of Ethylene Signal Genes and Apetala2/Ethylene-Responsive Factors in Peanut (Arachis hypogaea L.)
Source: Front Plant Sci. 2022 Mar 17;13:828482. doi: 10.3389/fpls.2022.828482 (PMC8968948; doi:10.3389/fpls.2022.828482)
Supplement: Supplementary Table 5 — The FPKM values of AhAP2/ERFs during developmental stage. [file Table_5.XLSX]

## Sheet: >100（31）
Gene ID	MainLeaf	Root	Flwr	AerPeg	SubPeg	ExpPod	GynStlk	PodPt3	PerPt5	SdPt5	PerPt6	SdPt6	SdPt7	SdPt8	SdPt10
Arahy.G0YQ1S	19.14	11.27	2.73	24.41	22.5	139.17	20.07	126.4	71.35	11.36	53.38	7.9	6.52	4.92	1.54
Arahy.VF7WU9	39.95	77.21	385.93	110.63	121.07	191.93	65.18	273.86	264.27	442.88	278.05	345.34	249.03	202.45	193.67
Arahy.F0BU8J	3.16	16.39	7.97	72.97	64.4	110.5	76.13	140.76	122.98	30.62	85.89	31.37	23.03	29.41	42.68
Arahy.45NR7C	53.47	40.42	29.51	65.85	40.94	92.22	106.93	67.17	86.18	119.3	140.07	142.62	70.83	50.21	7.36
Arahy.FAI7YU	0.1	0.31	0.02	0.12	0.03	0	0.03	0.12	0.04	27.34	0.12	212.35	494.54	477.51	185.6
Arahy.JGE7BU	23.81	42.78	18.81	31.9	45.35	105.07	42.72	40.73	42.28	2.02	33.82	10.42	6.84	3.51	5.71
Arahy.ZW7540	58.08	226.75	25.73	128.87	141.67	423.4	423.31	664.25	573.52	9.52	683.58	110.49	59.22	12.8	25.22
Arahy.GP7L65	4.76	43.36	2.39	18.45	77.84	0.28	45.05	109.89	93.51	33.45	142.25	46.64	81.04	22.69	5.57
Arahy.JEZR1W	44.26	74.72	57.37	73.74	95.53	142.6	246.5	228.99	200.05	7.51	266.89	13.98	17.83	5.63	6.36
Arahy.15RNTX	0	0	0	0.07	0.06	0	0	0.12	0	0.36	0	24.78	179.44	434.87	247.98
Arahy.Q66BD2	1.59	31.16	0.79	63.51	63.3	133.77	16.32	160.71	104.53	13.58	101.07	15.7	26.82	15.9	20.61
Arahy.KF0N62	246.38	19.32	52.65	85.31	5.68	5.69	70.06	16.7	36.37	0.97	61.32	9.15	2.14	1.04	1.5
Arahy.R3D0LA	12.07	10.59	6.38	31.92	20.37	148.55	70.15	205.94	217.27	1.43	173.1	10.12	6.64	2.04	0.02
Arahy.QGFJ76	49.04	214.86	32.37	163.79	248.33	705.34	291.03	746.72	568.36	23.84	631.14	90.99	106.11	35.33	5.97
Arahy.ILN3K9	2.49	21.77	0.3	16.4	27.52	127.28	4.15	42.96	28.1	5.74	35.28	12.12	7.36	1.08	1.11
Arahy.GGDF5U	39.33	61.15	365.81	109.89	120.03	153.78	57.72	158.99	166.92	275.17	183.23	276.12	194.92	150.98	119.28
Arahy.HGAZ7D	242.94	355.36	157.93	313.08	495.88	1146.77	571.8	1235.99	582.58	16.52	753.52	133.14	247.27	85.6	56
Arahy.DU9C9C	22.33	25.06	15.16	107.75	105.29	145.12	99.12	177.84	140.55	55.62	109	52.26	46.4	50.25	61.94
Arahy.ER44IM	33.96	71.56	18.25	78.39	103.26	123.46	161.26	184.3	231.21	75.93	310.75	94.81	55.85	69.93	12.85
Arahy.BDR3J7	0.09	23.03	0.7	26.68	41.52	31.78	4.74	74.37	129.77	2.93	80.84	5	3.77	5.88	10.4
Arahy.452FBF	0.1	0.31	0.02	0.12	0.03	0	0.03	0.12	0.04	27.34	0.12	212.35	494.54	477.51	185.6
Arahy.FU6CIC	23.81	42.78	18.81	31.9	45.35	105.07	42.72	40.73	42.28	2.02	33.82	10.42	6.84	3.51	5.71
Arahy.4XS3FZ	58.08	226.75	25.73	128.87	141.67	423.4	423.31	664.25	573.52	9.52	683.58	110.49	59.22	12.8	25.22
Arahy.GIJ59W	9.69	37.25	3.66	22.14	71.99	18.89	25.27	64.75	72.91	0.21	104.29	10.21	1.09	1.35	10.04
Arahy.DRB5KP	4.03	28	9.78	18.1	58.31	117.33	39.3	150.98	139.11	35.78	182.34	67.11	99.45	111.15	5.24
Arahy.8ZPK8F	56.1	88.17	72.17	77.16	86.81	124.51	246.09	236.32	214.06	10.15	308.56	17.11	23.85	5.91	7.28
Arahy.L5HMHT	39.52	45.2	13.51	93.1	76.47	139.22	19.44	146.25	80.84	141.95	58.42	138.88	114.49	112.68	155.2
Arahy.87AL67	227.47	16.75	48.09	89.49	8.55	6.66	70.86	22.03	32.17	1.4	64.41	3.79	2.07	1.02	0.3
Arahy.PZJ7B1	13.68	25.98	16.62	64.35	43.8	282.57	146.03	352.09	344.66	4.63	283.67	18.49	12.79	5.91	0.11
Arahy.AS0C7C	68.61	198.3	33.68	163.63	215.25	682.47	258.02	721.21	561.61	31.42	612.18	110.41	118.27	36.3	5.58
Arahy.57AKVM	0.93	21.46	3.46	12.26	21.36	103.41	3	55.51	34.25	9.66	43.29	21.2	17.42	4.11	2.46
Gene ID	MainLeaf	Root	Flwr	AerPeg	SubPeg	ExpPod	GynStlk	PodPt3	PerPt5	SdPt5	PerPt6	SdPt6	SdPt7	SdPt8	SdPt10
Arahy.K6QUG2	26.67	3.59	39.94	19	9.46	18.8	2.73	12.39	5.23	2.68	2.29	2	1.86	0.56	0.13
Arahy.2AHI7R	0	20.15	0.31	1.54	0.38	5	56.88	28.48	40.91	0	71.97	0.05	0	0.06	0.25
Arahy.VJ8B3Q	11.58	16.19	21.23	17.88	24.42	9.31	8.56	14.02	12.5	6.58	6.85	8.21	13.12	20.97	44.43
Arahy.JE3RIW	19.27	46.04	1.83	12.9	26.69	4.3	19.32	11.47	41.86	0.54	66.01	1.26	0.5	0	0.08
Arahy.PDF2MW	12.52	31.12	8.44	52.35	40.44	77.13	90.59	92.56	87.94	1.38	71.19	15.15	6.11	0.36	0.38
Arahy.WDSQ8J	0.06	1.38	12.03	20.81	0.88	9.51	4.03	20.98	33.56	0.23	29.93	4.38	4.35	9.08	9.95
Arahy.ZJ433C	19.66	55.21	14.08	52.06	48.62	61.57	33.57	51.71	56.1	55.31	60.17	44.83	38.47	25.89	8.47
Arahy.PSKQ19	10.38	0.71	0.76	3.38	0.1	0	0	0	0.18	2.6	0.07	7.32	26.28	48.95	21.46
Arahy.DY3CW6	19.51	10.86	21.73	28.47	32.19	37.01	24.81	41.46	25.63	24.57	24.71	17.69	10.24	6.98	6.78
Arahy.XJX19T	0	0.02	0.44	0.04	0.17	0.24	0.05	0.98	0.17	36	0.1	43.28	22.05	11.11	12.52
Arahy.VHG0QP	0.61	37.57	0.1	0.38	0.61	31.1	0	4.63	0.95	3.12	0.03	1.04	0.44	0.11	0
Arahy.J0DG7J	14.75	19.07	2.28	14.37	16.8	28.46	13.36	34.04	22.4	11.89	23.42	12.88	9.56	6.18	11.99
Arahy.L5Q3AX	22.51	13.97	13.24	11.74	7.76	23.42	5.2	36.3	57.9	0	52.71	0.06	0.33	0	7.01
Arahy.Y7XFN8	11.14	6.35	2.89	13.33	12.88	81.83	19.11	71.63	35.46	8.51	31.57	5.47	3.98	3.84	0.67
Arahy.LCR0LC	0.15	25.55	0.96	1.74	1.25	2.41	39.26	3.69	7	0	24.22	0.29	0.04	0	0.16
Arahy.XI0ITM	0.31	10.3	0.07	3.16	4.68	19.17	1.04	5.73	1.23	18.2	0.54	35.61	33.14	26.86	61.44
Arahy.X9M6WH	64.82	0.51	20.17	32.7	3.42	6.27	2.03	21.03	38.42	19.54	43.7	27.61	17.34	9.85	16.57
Arahy.QEK7F9	23.37	1.89	31	28.76	14.24	29.72	6.12	29.29	15.35	8.38	8.87	3.36	2.4	0.82	0.1
Arahy.88B2ED	20.78	36.6	13.2	17.87	30.59	17.4	28.15	27.29	32.77	13.8	34.16	20.13	9.25	6.12	5.1
Arahy.F2D5GR	1.38	18.42	2.47	6.8	1.7	13.07	57.53	27.97	37.01	0.22	58.18	0.73	0.5	0.86	2.78
Arahy.4AG551	3.22	29.88	1.47	43.64	39.61	29.51	42.21	7.4	7.5	7.22	12.52	11.65	7.3	0.57	0.66
Arahy.C7A6P7	0.82	33.83	1.97	21.61	49.39	11.21	1	11.63	21.71	0.41	12.79	0.24	0.07	0	0.06
Arahy.47NS3A	15.69	18.21	31.5	26.63	28.71	17.01	8.54	28.05	29.32	13.05	17.89	15.03	26.8	29.76	74.6
Arahy.QDL5QZ	5.92	19.69	8.24	46.21	35.39	61.05	57.76	72.32	78.95	1.32	66.85	10.88	4.42	0.59	0.34
Arahy.0UF999	0.05	3	12.31	16.54	1.32	16.44	4.38	30.75	34.73	0.15	32.97	2.72	2.36	3.87	9.48
Arahy.MMX4MC	31.19	72.56	24.29	65.46	65.63	72.42	49.01	66.69	73.91	69.13	82.09	58.8	53.83	36.7	11.52
Arahy.RX34PI	17.72	12.02	15.22	24.72	26.97	24.1	22.74	37.26	28.42	15.86	21.99	15.71	12.66	9.24	8.81
Arahy.5KI8FH	4.51	6.12	1.59	8.53	36.16	22.75	3.3	21.89	10.43	4.9	7.28	15	18.75	10.71	6.57
Arahy.9V08HM	1.91	2.3	0.58	30.35	23.15	35.2	3.67	33.54	31.8	37.87	15.25	3.2	0.39	0.06	0
Arahy.YSN9W3	15.42	13.85	34.29	27.14	9.88	38.28	19.54	32.68	22.21	2.58	13.15	5.05	5.24	4.82	2.64
Arahy.L00VS1	1.07	9.89	1.31	2.13	0.7	0.66	0	0.07	0.06	0.31	0.06	2.35	18.57	50.51	39.88
Arahy.IAY39Z	0.33	37.29	0.06	0.62	0.56	20.32	0.13	4.42	0.77	2.9	0.12	1.2	0.88	0.21	0
Arahy.VG3SGX	14.25	21.48	1.42	15.76	14.13	23.97	13.48	32.46	20.84	10.47	19.09	11.96	8.38	5.37	9.22
Arahy.L65DKI	7.46	5.88	1.69	2.42	2.43	8.78	8.82	14.85	31.77	0	31.27	0.06	0.2	0.05	6.18
Arahy.4XBE3K	1.08	20.79	0.34	6.78	29.2	34.6	1.15	27.89	14.79	0	11.24	0.88	0.41	0.09	0.06
Gene ID	MainLeaf	Root	Flwr	AerPeg	SubPeg	ExpPod	GynStlk	PodPt3	PerPt5	SdPt5	PerPt6	SdPt6	SdPt7	SdPt8	SdPt10
Arahy.095TGF	9.22	3.37	2.29	9.97	7.71	7.87	1.91	5.44	3.13	7.61	2.56	4.9	2.96	1.98	0.64
Arahy.TEZ5MC	5.9	2.56	0.9	2.28	1.09	0.26	0.22	1.16	0.83	3.53	0.36	2.34	1.17	0.91	1.11
Arahy.5AD0HB	0.11	7.08	0.46	1.26	3.14	14.34	0.74	3.73	0.78	9.6	0.37	18.47	16.74	10.85	26.13
Arahy.CSV6ZK	5.94	0.03	3.2	1.4	0.28	0	0.04	0.1	0.08	0.27	0.02	0.37	0.26	0.05	0.02
Arahy.K6GECI	0.64	2.84	4.47	0.87	1.53	0.65	0.1	5.37	2.9	0.18	2.12	0.17	0.08	0	0.07
Arahy.SE8WTS	1.68	0.95	0.06	0.39	0.63	3.4	0.06	1.59	1.43	3.61	0.56	8.09	3.51	1.7	1.02
Arahy.IJ6373	7.81	15.18	5.24	6.53	11.27	6	9.9	8.7	11.04	6.12	11.12	8.06	3.58	2.57	2.71
Arahy.RN6KV5	0.27	3.65	0.12	1.65	4.76	5.92	0.84	1.72	0.97	6.51	0.52	8.88	4	3.34	6.13
Arahy.8LB9ZD	14.76	15.09	4.92	9.97	6.27	11.27	8.57	21.81	26.33	9.18	26.16	8.51	3.82	1.49	1.57
Arahy.F5Q2PM	0.33	6.33	0	0.14	0	0	0.02	0	0	0.07	0	0.05	0	0	0
Arahy.5I2TXN	1.53	0.96	1.64	2.73	2.32	12.25	0.68	8.78	3.66	1.74	2.87	3.84	4.08	4.79	2.11
Arahy.RWA9J9	0.28	7.73	0.08	0.84	1.03	1.81	0.43	1.73	0.9	7.23	0.49	8.17	8.39	6.62	4.29
Arahy.00XS3D	13.05	13.91	12.4	8.98	9.38	21.7	3.5	16.8	12.04	16.57	8.39	13.3	6.54	6.03	3.86
Arahy.AE6IJA	1.98	9.21	0.29	3.81	5.57	6.92	3.16	11.35	8.09	8.48	7.19	12.39	22.72	21.04	8.91
Arahy.B20XFZ	0	0	0	0	0	0	0	0.15	0	7.82	0	1.44	0.3	0.18	0.49
Arahy.2RQ41J	0	5.36	0.04	0.03	0.1	0.15	0	0.79	0.15	0.07	0.25	0.26	0.03	0	0
Arahy.E9BLTS	0.01	1.27	10.52	10.24	13.8	4.03	0.32	1.04	1.09	0.12	0.72	0.05	0.1	0.02	0.6
Arahy.ZL8GWI	0.93	2.33	0.48	6.79	7.96	15.2	0.43	6.07	1.62	4.69	0.89	2.9	0.95	0.48	0.42
Arahy.73DHZN	3.08	2.38	1.39	4.08	22.73	9.75	1.47	9.63	3.93	2.88	2.63	12.81	18.38	8.51	6.76
Arahy.7SA24Y	0.9	6.25	0.36	5.93	6.41	6.42	1.86	1.04	0.2	6.23	0.13	2.87	0.98	0.07	0.01
Arahy.KDI7TH	8.59	7.76	15.76	16.53	7.64	25.09	21.5	27.89	18.27	1.85	10.41	2.28	2.17	1.83	2.01
Arahy.3D7MPL	5.92	0.01	0.38	3.24	1.02	0	0.07	0.23	0.08	2.61	0	1.78	0.5	0.33	0.04
Arahy.X2S259	6.26	4.41	2.34	5.97	4.2	12.7	3.87	7.32	7.03	0.27	2.74	1.08	1.35	0.12	0
Arahy.V8I50K	0.01	0.36	0	2.29	1.36	12.46	0	3.17	0.88	5.21	0.36	7.84	7.66	7.74	4.87
Arahy.17GHQZ	1.64	1.1	10.82	1.25	0.92	2.11	0.48	2.77	1.65	5.4	1.36	3.95	4.44	3.17	2.31
Arahy.P2THRP	0.08	6.27	9.27	0.65	0.22	0.22	0.17	0.32	0.36	0	0.49	0	0.16	0.38	5.02
Arahy.T22KDW	0.29	3.31	9.85	0.24	0.58	0.25	0.14	0.55	0.51	0.12	1.71	0.23	0.27	0.11	0.02
Arahy.768P1R	0.04	23.24	0.86	3.37	0.74	2.94	4.08	11.94	13.29	0.23	17.77	0.15	0.28	0.23	2.25
Arahy.MMJQ7K	0.56	6.8	0.71	1.38	10.17	13.3	0.8	16.29	3.47	0.94	3.24	0.9	0.07	0.14	0
Arahy.H1PWIN	14.99	5.79	4.91	13.45	8.42	11.06	2.14	8.21	5.73	10.31	4.21	8.5	4.97	2.94	0.64
Arahy.ULX5CX	0.22	2.77	0.18	1.4	1.49	1.8	1.93	2.9	0.84	5.52	0.4	4.16	1.21	0.45	0
Arahy.0SK1H1	2.97	3.16	2.96	2.41	1.22	1.94	1.45	4.01	2.77	3.89	2.45	6.41	5.54	7.95	10.07
Arahy.XVBX4A	11.39	7.74	0.48	4.25	5.04	7.38	0.45	4.19	5.2	10.06	3.34	8.88	3.57	5.61	10.21
Arahy.VUU22W	1.18	2.5	2.96	2.98	6.84	5.99	0.4	29.39	15.9	0.19	12.65	0.8	0.62	0.06	0.07
Arahy.KD4831	2.99	0.45	0.02	0.24	0	0.97	0.01	1.55	0.76	3.26	0.47	7.96	4.58	2.5	1.16
Arahy.2MPX2Y	15.43	12.61	4.36	7.6	4.74	9.29	7.92	19.15	21.71	8.43	22.69	8.2	3.24	1.34	1.65
Arahy.I3YYWX	0.33	6.06	0.04	0.13	0.04	0	0.05	0.05	0.02	0	0.05	0.06	0.11	0.11	0.01
Arahy.ARVN7W	1.53	0.96	1.64	2.73	2.32	12.25	0.68	8.78	3.66	1.74	2.87	3.84	4.08	4.79	2.11
Arahy.N9BW0I	0.28	7.73	0.08	0.84	1.03	1.81	0.43	1.73	0.9	7.23	0.49	8.17	8.39	6.62	4.29
Arahy.4G06NJ	8.29	8.58	6.26	3.9	4.94	18.59	2.34	15.43	10.56	11.93	8.55	9.24	5.04	4.37	4.09
Arahy.N4EN9H	5.02	3.76	0.1	7.59	18.61	7.84	0.99	7.12	1.56	3.25	0.87	6.04	9.71	12.03	11.3
Arahy.UU942A	0	0	0	0	0	0	0	0.07	0	2.61	0	6.91	14.92	16.07	0.11
Arahy.KB746A	0.75	3.67	0.5	0.75	0.27	2.41	0.31	1.2	0.31	0.2	0.9	0.57	3.99	9.81	9.05
Arahy.301SU2	0	0	0	0	0	0	0	0.14	0	9.44	0	2.35	0.31	0.5	0.49
Arahy.WP3ECB	4.86	1.62	0	0.55	0.95	2.37	0.28	0.32	0.45	3.07	0.42	5.36	3.61	1.31	0.35
Arahy.6MJ8Q6	2.43	8.81	0.26	6.03	5.46	8.87	4.17	19.36	12.3	8.63	7.1	16.54	27.42	29.76	12.39
Arahy.38RLY4	0.47	5.08	0.1	0.44	0.88	0.27	0.29	0.08	0.07	1.13	0.05	0.55	0.17	0.06	0.03
Arahy.I2ZHTU	0.3	7.68	26.95	12.44	18.66	13	1.83	7.04	4.39	0.57	5.17	1.02	0.78	0.61	1.71
Arahy.9T6609	0.27	1.59	0.09	4.25	6.06	11.92	0.46	3.3	0.56	3.27	0.24	1.87	0.39	0.12	0.13
Arahy.J9H0YQ	0.93	9	0.4	4.69	6.63	8.77	4.96	3.05	1.23	10.7	0.49	5.38	1.75	0.17	0.01
Arahy.QI820R	0.03	0.52	0	0.04	0.14	0	0.07	0.14	0.06	5.42	0.02	18.88	21.2	15.35	1.44
Arahy.KDEH1Y	7.27	0.07	0.56	3.49	1.54	0	0.29	0.37	2.28	3.34	3.46	3.04	0.8	0.26	0.09
Arahy.82B8SU	7.08	4.57	2.71	4.89	2.68	2.44	0.95	1.16	2.26	0.13	2.04	0.22	0.71	0.31	0.16
Arahy.YAEJ5M	11.22	3.49	3.14	9.34	4.13	11.62	4.12	18.61	24.17	0.78	10.95	2.07	3.34	1.17	0
Arahy.GP73H9	0	0.94	0	1.44	1.62	15.9	0	3.08	0.78	4.67	0.39	7.84	8.47	7.16	2.52
Arahy.2Y0GDL	0	1.47	6.16	0.3	0	0.07	0.08	0.09	0.15	0	0.19	0.01	0.07	0.11	1.02
Arahy.EZ5RGK	0	10.96	0.6	1.21	0.87	1.62	3.64	8.63	12.7	0.38	14.91	0.19	0.19	0.1	3.1
Gene ID	MainLeaf	Root	Flwr	AerPeg	SubPeg	ExpPod	GynStlk	PodPt3	PerPt5	SdPt5	PerPt6	SdPt6	SdPt7	SdPt8	SdPt10
Arahy.M71NXQ	0.18	2.35	0.04	1.31	1.5	1.27	1.29	1.19	0.41	2.06	0.44	1.84	0.57	0.42	0.11
Arahy.KP68JR	0	1.37	0.08	0	0	0.36	0.06	0.21	0.18	0	0.16	0	0	0	0
Arahy.PSW8JM	0	0	0.15	0	0	0	0	0	0	0	0	0	0	0	0
Arahy.4E6KYK	0	0	0.29	0	0	0	0	0	0	0	0	0	0	0	0
Arahy.QR2UB9	0	0.16	0.06	0.07	0.33	0.54	0.04	0	0.14	0.18	1.4	0.07	0	0	0
Arahy.TN1J43	0.14	1.35	0.06	0.05	0.1	0	0.11	0	0.19	0.82	0.03	1.15	0.9	0.37	0.24
Arahy.VXJX4E	0.6	0.03	0.03	1.46	0.21	0	0.2	0.05	0.16	0.05	0.69	0.09	0.04	0.03	0
Arahy.WBA6PF	0.01	0	0	0.01	0	0.11	0	0	0	0.11	0	0.09	0.12	0.05	0
Arahy.4D3TQE	0.03	0.05	0	0.1	0.09	0	0.07	0.33	0.17	0.64	0.04	0.34	0.86	0.19	0
Arahy.U8GE9Q	0	0	0	0	0	0	0	0	0	0	0	0	0	0	0
Arahy.RCQ4HC	0	0	0	0	0	0	0	0	0	0	0	0	0	0	0
Arahy.6BK6B8	0.01	4.08	0.01	0.08	0.14	0.38	0.02	0.11	0.09	0.97	0.06	2.36	1.7	0.32	0.43
Arahy.V8Z0W5	0.28	4.47	0.08	2.36	3.29	3.63	1.38	1.18	0.51	2.72	0.38	4.51	2.93	0.74	0.01
Arahy.0IM2G4	0	0.08	0.15	1.03	0.11	0	0	0	0	0	0.22	0	0	0	0
Arahy.3WAX0M	0.23	0	0	0.62	0.33	0.43	0	0.25	0.18	1.15	0.04	0.67	0.25	0	0
Arahy.LF78J6	0	0.16	0	0	0.31	0.48	0	1.06	2.03	0.92	4.69	0.64	0.1	0	0
Arahy.MRL478	0.73	4.22	0.12	0.58	1.28	0.06	0.55	0.12	0.26	2.9	0.08	1.56	1.53	0.62	0.02
Arahy.2YN4P9	0.09	1.11	0	0.35	0.58	0.97	0	0.13	0.03	0.08	0.06	0.08	0.04	0	0.03
Arahy.8V3MXA	0	0.04	0	0	0	0	0	0	0	0	0	0.49	0	0	0
Arahy.ETC6KF	0	0.17	0	0	0	0	0	0.03	0	0.15	0	0.68	0.49	0.12	0.38
Arahy.X9ZZC1	0	0.36	0	0	0.02	0	0.01	0	0	0.03	0	0.03	0.04	0.23	0.74
Arahy.2Q12N5	0.02	0.09	1.16	0.4	0.03	0.1	0.09	0.37	3.6	0.37	1.35	0.41	0.41	0.6	1.15
Arahy.Y9PZ1H	4.91	2.83	2.02	3.65	1.33	1.47	0.6	1.14	2.15	0.05	1.66	0.08	0.15	0.07	0
Arahy.EG8P2C	0	0	0	0.04	0	0	0.03	0	0.06	0.06	0	0.02	0.05	0.06	0.02
Arahy.C5BSUS	0.04	0.18	0.04	0.08	0.23	0.68	0	0.27	0.07	0	0.06	0.09	0.11	0	0.17
Arahy.L32FWB	0.01	0.18	0.2	0.11	0	0	0.02	0	0	0.21	0	0.11	0.1	0	0
Arahy.F0M2KT	0.22	4.48	0.01	0.16	0.19	0.4	0.03	0	0.08	0.27	0.31	0.27	0.17	0.07	0.18
Arahy.T9WCKL	0	0.14	0.05	0	0	0.82	0	0.4	0.27	0.69	0.17	2.33	2.38	2.11	0.02
Arahy.HG2532	0	1.06	0.14	0	0	0.6	0	0.16	0.18	0	0.04	0.01	0.03	0	0
Arahy.C6LA65	1.03	1.04	0.41	0.47	0.29	1.71	0.75	1.8	1.26	1.62	0.85	2.05	1.4	1.28	1.41
Arahy.061J8H	0	0.03	0	0.02	0.21	0.3	0	0	0.03	0.07	0.1	0	0	0	0
Arahy.PE2T0M	0	0.05	0.25	0.01	0.05	0	0.03	0.13	0.14	0	0.11	0.02	0	0	0
Arahy.S28F9G	0.97	1	0.07	0.54	0.92	0.83	0.37	0.69	0.8	1.12	0.48	0.65	0.64	0.28	0.45
Arahy.L4Q0K2	0.03	0.47	0	0.06	0	0.37	0	0.25	0.04	0.56	0.13	0.76	0.6	0.19	0.21
Arahy.DIZB8V	3.98	0.03	0.71	0.68	0.21	0	0.03	0.02	0.02	0.08	0.07	0.12	0.02	0	0
Arahy.WU5RMI	0.17	0.88	0.08	1.22	2.05	3.72	0.48	1.12	0.56	3.37	0.6	4.1	1.94	1.71	3.22
Arahy.8UYF3G	0	0.03	0	0.02	0	0	0	0	0	0.05	0	0.09	0	0.02	0
Arahy.V56NQN	0.21	0.08	0	0	0.03	0.49	0	0.15	0	0.89	0.09	0.49	0.65	0.46	0
Arahy.D1TE9J	0.47	0	0	0.12	0	0	0	0.04	0.13	0	0.03	0	0	0	0.32
Arahy.KQL0FY	0.08	0.09	0.02	0.04	0.02	0.06	0.03	0.03	0.01	0.03	0	0.06	0.18	0.23	2.35
Arahy.2N75TD	0.02	0.6	0	0.02	0.04	0	0.01	0	0	0	0.01	0.01	0.03	0.08	0.55
Arahy.20QC9Q	0	0	0	0	0	0	0	0	0	0	0	0	0	0	0
Arahy.HP6LSM	0.03	2.8	0.03	0.03	0.1	0.17	0	0.02	0.06	1.07	0.03	2.1	1.51	0.49	0.3
Arahy.6V99EA	1.38	4.15	0.09	2.17	2.24	2.29	1.31	1.18	0.69	2.47	0.52	3.95	4.16	1.02	0
Arahy.RJA1IC	0	0.15	0.41	0.59	0	0	0.77	0	0.1	0.05	0.13	0	0.02	0	0
Arahy.99INTL	3.47	1.63	0.43	1.09	1.38	2.9	0.14	1.12	1.36	2.71	1.04	1.62	0.82	0.47	0.35
Arahy.J6K2KY	0.26	0.07	0	0.14	0.52	0	0	0.41	0.09	0.81	0	0.31	0.1	0	0
Arahy.IYK5A5	1.76	1.41	0.54	0.64	0.77	1.27	0.82	0.32	1.91	0.96	0.48	1.34	0.98	1.62	1.62
Arahy.K3BVMJ	0	4.57	0	0.03	0.18	0	0.07	0.21	0.09	0.08	0	0.05	0.06	0	0
Arahy.804PS6	0.89	0.4	0.07	0.6	0.88	1.78	0.13	1.11	0.56	1.59	0.36	2.24	2.26	2.46	3.16
Arahy.JRIM60	0.03	2.33	0.18	0.11	0.26	0	0	0.46	0.11	0	0.07	0.18	0.46	0.29	0.29
Arahy.WPAQ8S	0	0.11	0	0	0	0	0	0.06	0.05	0.84	0	0.41	0.29	0.11	0
Arahy.P2AB97	0	1.06	0.2	0.49	3.19	0.15	0.2	1.26	2.34	0	3.54	0.06	0.61	1.07	0.61
Arahy.L4W2C9	0	0.3	0	0	0	0	0	0.03	0	0.19	0	0.42	0.26	0.04	0.06
Arahy.GS7VU5	1.18	0.15	0.09	0.42	0.21	0	0.42	0.19	0.25	0	0.78	0.49	0.48	0.3	0
Arahy.N9UN2I	0.28	0.33	0	0.19	0.27	0.6	0	1.24	0.61	0.64	0.07	1.16	1.74	0.63	0.93
Arahy.B66PX0	0.07	0.16	0.65	0.47	0.07	0	0.06	0.46	2.52	0.1	0.83	0.32	0.05	0.24	1.02
Arahy.P4WV5Z	0.03	0	0	0	0	0	0	0	0	0.18	0	0	0	0	0
Arahy.LLMJ9W	0	0.14	0.1	0	0	0	0	0	0	0	0	0.04	0	0	0
Arahy.ZQ3898	0.02	0.56	0	0.07	0.44	1.66	0	0.63	0.08	0.12	0.09	0	0.04	0.09	0
Arahy.ZH29RS	0.03	0.39	0.05	0.21	0.16	0.23	0.02	0.07	0	0.07	0.02	0.2	0.07	0	0
Arahy.EAK3RU	0	0.93	1.07	0	0.14	0	0	0.06	0.14	0	0.12	0	0.05	0.06	0
Arahy.0PYI42	0.03	0.02	0	0.27	0.33	0	0	0	0.05	0.4	0	0.05	0	0	0
Arahy.5MV2CV	0.75	1.76	0.02	3.2	3.63	2.34	1.07	1.32	1.25	1.76	0.97	0.76	0.73	0.42	0.04
Arahy.T7ACSZ	0.08	0	0	0.03	0	0	0	0.15	0.06	0	0.14	0	0	0.05	0
