# Supplementary material for: Genome-Wide Analysis and Expression Profiles of Ethylene Signal Genes and Apetala2/Ethylene-Responsive Factors in Peanut (Arachis hypogaea L.)
Source: Front Plant Sci. 2022 Mar 17;13:828482. doi: 10.3389/fpls.2022.828482 (PMC8968948; doi:10.3389/fpls.2022.828482)
Supplement: Supplementary Table 6 — Promoter elements information. [file Table_6.XLSX]

## Sheet: plantCARE_output
arahy.Tifrunner.gnm2.ann1.15RNTX.1	TGA-element	AACGAC	1520	1546	auxin responsiveness
arahy.Tifrunner.gnm2.ann1.15RNTX.1	TCA-element	CCATCTTTTT	171	200	salicylic acid responsiveness
arahy.Tifrunner.gnm2.ann1.15RNTX.1	TCA-element	CCATCTTTTT	1062	1091	salicylic acid responsiveness
arahy.Tifrunner.gnm2.ann1.15RNTX.1	ABRE	ACGTG	1390	1415	abscisic acid responsiveness
arahy.Tifrunner.gnm2.ann1.15RNTX.1	ABRE	GACACGTGGC	1870	1899	abscisic acid responsiveness
arahy.Tifrunner.gnm2.ann1.15RNTX.1	ABRE	ACGTG	1872	1897	abscisic acid responsiveness
arahy.Tifrunner.gnm2.ann1.15RNTX.1	AuxRR-core	GGTCCAT	1325	1352	auxin responsiveness
arahy.Tifrunner.gnm2.ann1.15RNTX.1	G-box	TACGTG	1390	1416	light responsiveness
arahy.Tifrunner.gnm2.ann1.15RNTX.1	G-box	CACGTC	1872	1898	light responsiveness
arahy.Tifrunner.gnm2.ann1.15RNTX.1	CGTCA-motif	CGTCA	61	86	MeJA-responsiveness
arahy.Tifrunner.gnm2.ann1.15RNTX.1	TGACG-motif	TGACG	61	86	MeJA-responsiveness
arahy.Tifrunner.gnm2.ann1.15RNTX.1	GT1-motif	GGTTAA	242	268	light responsiveness
arahy.Tifrunner.gnm2.ann1.15RNTX.1	GT1-motif	GGTTAA	812	838	light responsiveness
arahy.Tifrunner.gnm2.ann1.15RNTX.1	GT1-motif	GGTTAA	1315	1341	light responsiveness
arahy.Tifrunner.gnm2.ann1.15RNTX.1	3-AF1 binding site	TAAGAGAGGAA	784	814	light responsiveness
arahy.Tifrunner.gnm2.ann1.15RNTX.1	MBS	CAACTG	526	552	MYB binding site involved in drought-inducibility
arahy.Tifrunner.gnm2.ann1.15RNTX.1	Box 4	ATTAAT	253	279	light responsiveness
arahy.Tifrunner.gnm2.ann1.15RNTX.1	Box 4	ATTAAT	467	493	light responsiveness
arahy.Tifrunner.gnm2.ann1.452FBF.1	LTR	CCGAAA	945	971	low-temperature responsiveness
arahy.Tifrunner.gnm2.ann1.452FBF.1	LTR	CCGAAA	1924	1950	low-temperature responsiveness
arahy.Tifrunner.gnm2.ann1.452FBF.1	RY-element	CATGCATG	1803	1831	cis-acting regulatory element involved in seed-specific regulation
arahy.Tifrunner.gnm2.ann1.452FBF.1	CGTCA-motif	CGTCA	303	328	MeJA-responsiveness
arahy.Tifrunner.gnm2.ann1.452FBF.1	TGACG-motif	TGACG	303	328	MeJA-responsiveness
arahy.Tifrunner.gnm2.ann1.452FBF.1	MBS	CAACTG	903	929	MYB binding site involved in drought-inducibility
arahy.Tifrunner.gnm2.ann1.452FBF.1	Box 4	ATTAAT	570	596	light responsiveness
arahy.Tifrunner.gnm2.ann1.452FBF.1	Box 4	ATTAAT	582	608	light responsiveness
arahy.Tifrunner.gnm2.ann1.452FBF.1	Box 4	ATTAAT	680	706	light responsiveness
arahy.Tifrunner.gnm2.ann1.452FBF.1	Box 4	ATTAAT	692	718	light responsiveness
arahy.Tifrunner.gnm2.ann1.452FBF.1	Box 4	ATTAAT	1086	1112	light responsiveness
arahy.Tifrunner.gnm2.ann1.452FBF.1	Box 4	ATTAAT	1120	1146	light responsiveness
arahy.Tifrunner.gnm2.ann1.452FBF.1	GATA-motif	AAGATAAGATT	379	409	light responsiveness
arahy.Tifrunner.gnm2.ann1.45NR7C.1	ABRE	ACGTG	274	299	abscisic acid responsiveness
arahy.Tifrunner.gnm2.ann1.45NR7C.1	ABRE	ACGTG	1207	1232	abscisic acid responsiveness
arahy.Tifrunner.gnm2.ann1.45NR7C.1	ABRE	ACGTG	1525	1550	abscisic acid responsiveness
arahy.Tifrunner.gnm2.ann1.45NR7C.1	ABRE	ACGTG	1694	1719	abscisic acid responsiveness
arahy.Tifrunner.gnm2.ann1.45NR7C.1	G-Box	CACGTT	1207	1233	light responsiveness
arahy.Tifrunner.gnm2.ann1.45NR7C.1	G-box	TAACACGTAG	272	301	light responsiveness
arahy.Tifrunner.gnm2.ann1.45NR7C.1	G-box	TACGTG	273	299	light responsiveness
arahy.Tifrunner.gnm2.ann1.45NR7C.1	G-box	TACGTG	1524	1550	light responsiveness
arahy.Tifrunner.gnm2.ann1.45NR7C.1	G-box	CACGTC	1693	1719	light responsiveness
arahy.Tifrunner.gnm2.ann1.45NR7C.1	GARE-motif	TCTGTTG	239	266	gibberellin-responsiveness
arahy.Tifrunner.gnm2.ann1.45NR7C.1	Sp1	GGGCGG	1915	1941	light responsiveness
arahy.Tifrunner.gnm2.ann1.45NR7C.1	GT1-motif	GGTTAAT	734	761	light responsiveness
arahy.Tifrunner.gnm2.ann1.45NR7C.1	GT1-motif	GGTTAA	735	761	light responsiveness
arahy.Tifrunner.gnm2.ann1.45NR7C.1	MBS	CAACTG	98	124	MYB binding site involved in drought-inducibility
arahy.Tifrunner.gnm2.ann1.45NR7C.1	ATC-motif	AGTAATCT	1457	1485	light responsiveness
arahy.Tifrunner.gnm2.ann1.45NR7C.1	ATCT-motif	AATCTAATCC	1055	1084	light responsiveness
arahy.Tifrunner.gnm2.ann1.45NR7C.1	ATCT-motif	AATCTAATCC	1452	1481	light responsiveness
arahy.Tifrunner.gnm2.ann1.45NR7C.1	Box 4	ATTAAT	42	68	light responsiveness
arahy.Tifrunner.gnm2.ann1.45NR7C.1	Box 4	ATTAAT	315	341	light responsiveness
arahy.Tifrunner.gnm2.ann1.45NR7C.1	Box 4	ATTAAT	1350	1376	light responsiveness
arahy.Tifrunner.gnm2.ann1.45NR7C.1	TCT-motif	TCTTAC	1938	1964	light responsiveness
arahy.Tifrunner.gnm2.ann1.45NR7C.1	GATA-motif	GATAGGA	1581	1608	light responsiveness
arahy.Tifrunner.gnm2.ann1.45NR7C.1	AT1-motif	AATTATTTTTTATT	212	245	light responsiveness
arahy.Tifrunner.gnm2.ann1.45NR7C.3	TC-rich repeats	ATTCTCTAAC	1955	1984	defense and stress responsiveness
arahy.Tifrunner.gnm2.ann1.45NR7C.3	TATC-box	TATCCCA	963	990	gibberellin-responsiveness
arahy.Tifrunner.gnm2.ann1.45NR7C.3	ABRE	ACGTG	327	352	abscisic acid responsiveness
arahy.Tifrunner.gnm2.ann1.45NR7C.3	ABRE	ACGTG	496	521	abscisic acid responsiveness
arahy.Tifrunner.gnm2.ann1.45NR7C.3	AuxRR-core	GGTCCAT	827	854	auxin responsiveness
arahy.Tifrunner.gnm2.ann1.45NR7C.3	circadian	CAAAGATATC	1296	1325	cis-acting regulatory element involved in circadian control
arahy.Tifrunner.gnm2.ann1.45NR7C.3	G-box	TACGTG	326	352	light responsiveness
arahy.Tifrunner.gnm2.ann1.45NR7C.3	G-box	CACGTC	495	521	light responsiveness
arahy.Tifrunner.gnm2.ann1.45NR7C.3	G-box	CACGAC	1318	1344	light responsiveness
arahy.Tifrunner.gnm2.ann1.45NR7C.3	CGTCA-motif	CGTCA	886	911	MeJA-responsiveness
arahy.Tifrunner.gnm2.ann1.45NR7C.3	CGTCA-motif	CGTCA	1479	1504	MeJA-responsiveness
arahy.Tifrunner.gnm2.ann1.45NR7C.3	TGACG-motif	TGACG	886	911	MeJA-responsiveness
arahy.Tifrunner.gnm2.ann1.45NR7C.3	TGACG-motif	TGACG	1479	1504	MeJA-responsiveness
arahy.Tifrunner.gnm2.ann1.45NR7C.3	Sp1	GGGCGG	717	743	light responsiveness
arahy.Tifrunner.gnm2.ann1.45NR7C.3	ATC-motif	AGTAATCT	259	287	light responsiveness
arahy.Tifrunner.gnm2.ann1.45NR7C.3	ATCT-motif	AATCTAATCC	254	283	light responsiveness
arahy.Tifrunner.gnm2.ann1.45NR7C.3	Box 4	ATTAAT	152	178	light responsiveness
arahy.Tifrunner.gnm2.ann1.45NR7C.3	Box 4	ATTAAT	1290	1316	light responsiveness
arahy.Tifrunner.gnm2.ann1.45NR7C.3	I-box	gGATAAGGTG	922	951	light responsiveness
arahy.Tifrunner.gnm2.ann1.45NR7C.3	GATA-motif	GATAGGA	383	410	light responsiveness
arahy.Tifrunner.gnm2.ann1.45NR7C.3	GATA-motif	AAGGATAAGG	920	949	light responsiveness
arahy.Tifrunner.gnm2.ann1.45NR7C.3	GATA-motif	GATAGGG	1949	1976	light responsiveness
arahy.Tifrunner.gnm2.ann1.45NR7C.3	TCT-motif	TCTTAC	740	766	light responsiveness
arahy.Tifrunner.gnm2.ann1.4XS3FZ.1	TATC-box	TATCCCA	204	231	gibberellin-responsiveness
arahy.Tifrunner.gnm2.ann1.4XS3FZ.1	TATC-box	TATCCCA	516	543	gibberellin-responsiveness
arahy.Tifrunner.gnm2.ann1.4XS3FZ.1	LTR	CCGAAA	134	160	low-temperature responsiveness
arahy.Tifrunner.gnm2.ann1.4XS3FZ.1	TCA-element	CCATCTTTTT	985	1014	salicylic acid responsiveness
arahy.Tifrunner.gnm2.ann1.4XS3FZ.1	TCA-element	CCATCTTTTT	1100	1129	salicylic acid responsiveness
arahy.Tifrunner.gnm2.ann1.4XS3FZ.1	TCA-element	CCATCTTTTT	1276	1305	salicylic acid responsiveness
arahy.Tifrunner.gnm2.ann1.4XS3FZ.1	ABRE	ACGTG	278	303	abscisic acid responsiveness
arahy.Tifrunner.gnm2.ann1.4XS3FZ.1	ABRE	ACGTG	1255	1280	abscisic acid responsiveness
arahy.Tifrunner.gnm2.ann1.4XS3FZ.1	ABRE	CACGTG	1687	1713	abscisic acid responsiveness
arahy.Tifrunner.gnm2.ann1.4XS3FZ.1	ABRE	ACGTG	1688	1713	abscisic acid responsiveness
arahy.Tifrunner.gnm2.ann1.4XS3FZ.1	G-box	CACGTC	277	303	light responsiveness
arahy.Tifrunner.gnm2.ann1.4XS3FZ.1	G-box	CACGAC	789	815	light responsiveness
arahy.Tifrunner.gnm2.ann1.4XS3FZ.1	G-box	CACGTC	1255	1281	light responsiveness
arahy.Tifrunner.gnm2.ann1.4XS3FZ.1	G-box	CACGTG	1687	1713	light responsiveness
arahy.Tifrunner.gnm2.ann1.4XS3FZ.1	G-Box	CACGTG	1687	1713	light responsiveness
arahy.Tifrunner.gnm2.ann1.4XS3FZ.1	TGACG-motif	TGACG	276	301	MeJA-responsiveness
arahy.Tifrunner.gnm2.ann1.4XS3FZ.1	TGACG-motif	TGACG	1635	1660	MeJA-responsiveness
arahy.Tifrunner.gnm2.ann1.4XS3FZ.1	TGACG-motif	TGACG	1638	1663	MeJA-responsiveness
arahy.Tifrunner.gnm2.ann1.4XS3FZ.1	CGTCA-motif	CGTCA	276	301	MeJA-responsiveness
arahy.Tifrunner.gnm2.ann1.4XS3FZ.1	CGTCA-motif	CGTCA	1635	1660	MeJA-responsiveness
arahy.Tifrunner.gnm2.ann1.4XS3FZ.1	CGTCA-motif	CGTCA	1638	1663	MeJA-responsiveness
arahy.Tifrunner.gnm2.ann1.4XS3FZ.1	MRE	AACCTAA	1414	1441	MYB binding site involved in light responsiveness
arahy.Tifrunner.gnm2.ann1.4XS3FZ.1	MRE	AACCTAA	1923	1950	MYB binding site involved in light responsiveness
arahy.Tifrunner.gnm2.ann1.4XS3FZ.1	Box 4	ATTAAT	444	470	light responsiveness
arahy.Tifrunner.gnm2.ann1.4XS3FZ.1	Box 4	ATTAAT	462	488	light responsiveness
arahy.Tifrunner.gnm2.ann1.4XS3FZ.1	Box 4	ATTAAT	795	821	light responsiveness
arahy.Tifrunner.gnm2.ann1.4XS3FZ.1	TCT-motif	TCTTAC	316	342	light responsiveness
arahy.Tifrunner.gnm2.ann1.4XS3FZ.1	chs-CMA1a	TTACTTAA	628	656	light responsiveness
arahy.Tifrunner.gnm2.ann1.4XS3FZ.1	LAMP-element	CTTTATCA	1322	1350	light responsiveness
arahy.Tifrunner.gnm2.ann1.57AKVM.1	TC-rich repeats	ATTCTCTAAC	1560	1589	defense and stress responsiveness
arahy.Tifrunner.gnm2.ann1.57AKVM.1	ABRE	ACGTG	796	821	abscisic acid responsiveness
arahy.Tifrunner.gnm2.ann1.57AKVM.1	ABRE	CACGTG	1103	1129	abscisic acid responsiveness
arahy.Tifrunner.gnm2.ann1.57AKVM.1	ABRE	ACGTG	1104	1129	abscisic acid responsiveness
arahy.Tifrunner.gnm2.ann1.57AKVM.1	ABRE	CACGTG	1430	1456	abscisic acid responsiveness
arahy.Tifrunner.gnm2.ann1.57AKVM.1	ABRE	ACGTG	1431	1456	abscisic acid responsiveness
arahy.Tifrunner.gnm2.ann1.57AKVM.1	ABRE	ACGTG	1725	1750	abscisic acid responsiveness
arahy.Tifrunner.gnm2.ann1.57AKVM.1	G-box	TACGTG	795	821	light responsiveness
arahy.Tifrunner.gnm2.ann1.57AKVM.1	G-box	CACGTG	1103	1129	light responsiveness
arahy.Tifrunner.gnm2.ann1.57AKVM.1	G-box	CACGTG	1430	1456	light responsiveness
arahy.Tifrunner.gnm2.ann1.57AKVM.1	G-box	CACGTC	1725	1751	light responsiveness
arahy.Tifrunner.gnm2.ann1.57AKVM.1	G-box	CACGAC	1907	1933	light responsiveness
arahy.Tifrunner.gnm2.ann1.57AKVM.1	G-Box	CACGTG	1103	1129	light responsiveness
arahy.Tifrunner.gnm2.ann1.57AKVM.1	G-Box	CACGTG	1430	1456	light responsiveness
arahy.Tifrunner.gnm2.ann1.57AKVM.1	TGACG-motif	TGACG	1699	1724	MeJA-responsiveness
arahy.Tifrunner.gnm2.ann1.57AKVM.1	TGACG-motif	TGACG	1702	1727	MeJA-responsiveness
arahy.Tifrunner.gnm2.ann1.57AKVM.1	CGTCA-motif	CGTCA	1699	1724	MeJA-responsiveness
arahy.Tifrunner.gnm2.ann1.57AKVM.1	CGTCA-motif	CGTCA	1702	1727	MeJA-responsiveness
arahy.Tifrunner.gnm2.ann1.57AKVM.1	P-box	CCTTTTG	682	709	gibberellin-responsiveness
arahy.Tifrunner.gnm2.ann1.57AKVM.1	GARE-motif	TCTGTTG	670	697	gibberellin-responsiveness
arahy.Tifrunner.gnm2.ann1.57AKVM.1	Sp1	GGGCGG	1900	1926	light responsiveness
arahy.Tifrunner.gnm2.ann1.57AKVM.1	MBS	CAACTG	612	638	MYB binding site involved in drought-inducibility
arahy.Tifrunner.gnm2.ann1.57AKVM.1	Box 4	ATTAAT	96	122	light responsiveness
arahy.Tifrunner.gnm2.ann1.57AKVM.1	Box 4	ATTAAT	1068	1094	light responsiveness
arahy.Tifrunner.gnm2.ann1.57AKVM.1	Box 4	ATTAAT	1597	1623	light responsiveness
arahy.Tifrunner.gnm2.ann1.57AKVM.1	GATA-motif	AAGATAAGATT	1632	1662	light responsiveness
arahy.Tifrunner.gnm2.ann1.57AKVM.1	GATA-motif	GATAGGG	1763	1790	light responsiveness
arahy.Tifrunner.gnm2.ann1.57AKVM.1	chs-CMA1a	TTACTTAA	404	432	light responsiveness
arahy.Tifrunner.gnm2.ann1.57AKVM.1	I-box	gGATAAGGTG	1470	1499	light responsiveness
arahy.Tifrunner.gnm2.ann1.87AL67.1	LTR	CCGAAA	1450	1476	low-temperature responsiveness
arahy.Tifrunner.gnm2.ann1.87AL67.1	TCA-element	CCATCTTTTT	911	940	salicylic acid responsiveness
arahy.Tifrunner.gnm2.ann1.87AL67.1	CGTCA-motif	CGTCA	346	371	MeJA-responsiveness
arahy.Tifrunner.gnm2.ann1.87AL67.1	TGACG-motif	TGACG	346	371	MeJA-responsiveness
arahy.Tifrunner.gnm2.ann1.87AL67.1	GARE-motif	TCTGTTG	144	171	gibberellin-responsiveness
arahy.Tifrunner.gnm2.ann1.87AL67.1	GT1-motif	GGTTAA	519	545	light responsiveness
arahy.Tifrunner.gnm2.ann1.87AL67.1	GT1-motif	GGTTAAT	741	768	light responsiveness
arahy.Tifrunner.gnm2.ann1.87AL67.1	GT1-motif	GGTTAAT	1506	1533	light responsiveness
arahy.Tifrunner.gnm2.ann1.87AL67.1	GT1-motif	GGTTAA	1507	1533	light responsiveness
arahy.Tifrunner.gnm2.ann1.87AL67.1	MRE	AACCTAA	159	186	MYB binding site involved in light responsiveness
arahy.Tifrunner.gnm2.ann1.87AL67.1	Box 4	ATTAAT	1120	1146	light responsiveness
arahy.Tifrunner.gnm2.ann1.87AL67.1	Box 4	ATTAAT	1412	1438	light responsiveness
arahy.Tifrunner.gnm2.ann1.87AL67.1	chs-CMA1a	TTACTTAA	1039	1067	light responsiveness
arahy.Tifrunner.gnm2.ann1.87AL67.1	chs-CMA1a	TTACTTAA	1148	1176	light responsiveness
arahy.Tifrunner.gnm2.ann1.87AL67.1	I-box	AAGATAAGGCT	826	856	light responsiveness
arahy.Tifrunner.gnm2.ann1.87AL67.1	I-box	AGATAAGG	1540	1568	light responsiveness
arahy.Tifrunner.gnm2.ann1.87AL67.1	I-box	gGATAAGGTG	1756	1785	light responsiveness
arahy.Tifrunner.gnm2.ann1.87AL67.1	GATA-motif	AAGGATAAGG	825	854	light responsiveness
arahy.Tifrunner.gnm2.ann1.87AL67.1	GATA-motif	AAGATAAGATT	860	890	light responsiveness
arahy.Tifrunner.gnm2.ann1.87AL67.1	TCT-motif	TCTTAC	1462	1488	light responsiveness
arahy.Tifrunner.gnm2.ann1.87AL67.1	ACA-motif	AATTACAGCCATT	242	274	light responsiveness
arahy.Tifrunner.gnm2.ann1.8ZPK8F.1	TGA-element	AACGAC	1873	1899	auxin responsiveness
arahy.Tifrunner.gnm2.ann1.8ZPK8F.1	TC-rich repeats	GTTTTCTTAC	793	822	defense and stress responsiveness
arahy.Tifrunner.gnm2.ann1.8ZPK8F.1	LTR	CCGAAA	127	153	low-temperature responsiveness
arahy.Tifrunner.gnm2.ann1.8ZPK8F.1	ABRE	ACGTG	421	446	abscisic acid responsiveness
arahy.Tifrunner.gnm2.ann1.8ZPK8F.1	ABRE	ACGTG	623	648	abscisic acid responsiveness
arahy.Tifrunner.gnm2.ann1.8ZPK8F.1	ABRE	ACGTG	790	815	abscisic acid responsiveness
arahy.Tifrunner.gnm2.ann1.8ZPK8F.1	ABRE	CACGTG	1157	1183	abscisic acid responsiveness
arahy.Tifrunner.gnm2.ann1.8ZPK8F.1	ABRE	ACGTG	1158	1183	abscisic acid responsiveness
arahy.Tifrunner.gnm2.ann1.8ZPK8F.1	G-Box	CACGTG	1157	1183	light responsiveness
arahy.Tifrunner.gnm2.ann1.8ZPK8F.1	G-box	TACGTG	420	446	light responsiveness
arahy.Tifrunner.gnm2.ann1.8ZPK8F.1	G-box	TACGTG	622	648	light responsiveness
arahy.Tifrunner.gnm2.ann1.8ZPK8F.1	G-box	TACGTG	790	816	light responsiveness
arahy.Tifrunner.gnm2.ann1.8ZPK8F.1	G-box	CACGTG	1157	1183	light responsiveness
arahy.Tifrunner.gnm2.ann1.8ZPK8F.1	P-box	CCTTTTG	1494	1521	gibberellin-responsiveness
arahy.Tifrunner.gnm2.ann1.8ZPK8F.1	GT1-motif	GTGTGTGAA	1889	1918	light responsiveness
arahy.Tifrunner.gnm2.ann1.8ZPK8F.1	MBS	CAACTG	558	584	MYB binding site involved in drought-inducibility
arahy.Tifrunner.gnm2.ann1.8ZPK8F.1	Box 4	ATTAAT	142	168	light responsiveness
arahy.Tifrunner.gnm2.ann1.8ZPK8F.1	Box 4	ATTAAT	481	507	light responsiveness
arahy.Tifrunner.gnm2.ann1.8ZPK8F.1	Box 4	ATTAAT	739	765	light responsiveness
arahy.Tifrunner.gnm2.ann1.8ZPK8F.1	Box 4	ATTAAT	1269	1295	light responsiveness
arahy.Tifrunner.gnm2.ann1.8ZPK8F.1	Box 4	ATTAAT	1720	1746	light responsiveness
arahy.Tifrunner.gnm2.ann1.8ZPK8F.1	TCCC-motif	TCTCCCT	714	741	light responsiveness
arahy.Tifrunner.gnm2.ann1.8ZPK8F.1	TCCC-motif	TCTCCCT	1540	1567	light responsiveness
arahy.Tifrunner.gnm2.ann1.8ZPK8F.1	TCT-motif	TCTTAC	793	819	light responsiveness
arahy.Tifrunner.gnm2.ann1.8ZPK8F.1	TCT-motif	TCTTAC	1286	1312	light responsiveness
arahy.Tifrunner.gnm2.ann1.AS0C7C.1	TCA-element	CCATCTTTTT	1437	1466	salicylic acid responsiveness
arahy.Tifrunner.gnm2.ann1.AS0C7C.1	ABRE	GCCGCGTGGC	1163	1192	abscisic acid responsiveness
arahy.Tifrunner.gnm2.ann1.AS0C7C.1	ABRE	ACGTG	1763	1788	abscisic acid responsiveness
arahy.Tifrunner.gnm2.ann1.AS0C7C.1	G-box	CCACGTAA	1762	1790	light responsiveness
arahy.Tifrunner.gnm2.ann1.AS0C7C.1	G-box	TACGTG	1763	1789	light responsiveness
arahy.Tifrunner.gnm2.ann1.AS0C7C.1	P-box	CCTTTTG	1260	1287	gibberellin-responsiveness
arahy.Tifrunner.gnm2.ann1.AS0C7C.1	3-AF1 binding site	TAAGAGAGGAA	1964	1994	light responsiveness
arahy.Tifrunner.gnm2.ann1.AS0C7C.1	GT1-motif	GGTTAA	965	991	light responsiveness
arahy.Tifrunner.gnm2.ann1.AS0C7C.1	Box 4	ATTAAT	195	221	light responsiveness
arahy.Tifrunner.gnm2.ann1.AS0C7C.1	Box 4	ATTAAT	273	299	light responsiveness
arahy.Tifrunner.gnm2.ann1.AS0C7C.1	Box 4	ATTAAT	277	303	light responsiveness
arahy.Tifrunner.gnm2.ann1.AS0C7C.1	Box 4	ATTAAT	320	346	light responsiveness
arahy.Tifrunner.gnm2.ann1.AS0C7C.1	Box 4	ATTAAT	655	681	light responsiveness
arahy.Tifrunner.gnm2.ann1.AS0C7C.1	Box 4	ATTAAT	957	983	light responsiveness
arahy.Tifrunner.gnm2.ann1.AS0C7C.1	Box 4	ATTAAT	1084	1110	light responsiveness
arahy.Tifrunner.gnm2.ann1.AS0C7C.1	Box 4	ATTAAT	1560	1586	light responsiveness
arahy.Tifrunner.gnm2.ann1.AS0C7C.1	Box 4	ATTAAT	2003	2029	light responsiveness
arahy.Tifrunner.gnm2.ann1.AS0C7C.1	ATCT-motif	AATCTAATCC	1315	1344	light responsiveness
arahy.Tifrunner.gnm2.ann1.AS0C7C.1	Gap-box	CAAATGAA(A/G)A	1014	1043.5	light responsiveness
arahy.Tifrunner.gnm2.ann1.AS0C7C.1	TCT-motif	TCTTAC	1802	1828	light responsiveness
arahy.Tifrunner.gnm2.ann1.AS0C7C.1	TCT-motif	TCTTAC	1970	1996	light responsiveness
arahy.Tifrunner.gnm2.ann1.AS0C7C.1	I-box	gGATAAGGTG	1956	1985	light responsiveness
arahy.Tifrunner.gnm2.ann1.AS0C7C.1	AE-box	AGAAACAA	1699	1727	light responsiveness
arahy.Tifrunner.gnm2.ann1.BDR3J7.1	TATC-box	TATCCCA	811	838	gibberellin-responsiveness
arahy.Tifrunner.gnm2.ann1.BDR3J7.1	LTR	CCGAAA	1702	1728	low-temperature responsiveness
arahy.Tifrunner.gnm2.ann1.BDR3J7.1	ABRE	CACGTG	1410	1436	abscisic acid responsiveness
arahy.Tifrunner.gnm2.ann1.BDR3J7.1	ABRE	ACGTG	1411	1436	abscisic acid responsiveness
arahy.Tifrunner.gnm2.ann1.BDR3J7.1	ABRE	ACGTG	1860	1885	abscisic acid responsiveness
arahy.Tifrunner.gnm2.ann1.BDR3J7.1	G-Box	CACGTG	1410	1436	light responsiveness
arahy.Tifrunner.gnm2.ann1.BDR3J7.1	G-Box	CACGTT	1860	1886	light responsiveness
arahy.Tifrunner.gnm2.ann1.BDR3J7.1	G-box	CACGTG	1410	1436	light responsiveness
arahy.Tifrunner.gnm2.ann1.BDR3J7.1	CGTCA-motif	CGTCA	1414	1439	MeJA-responsiveness
arahy.Tifrunner.gnm2.ann1.BDR3J7.1	TGACG-motif	TGACG	1414	1439	MeJA-responsiveness
arahy.Tifrunner.gnm2.ann1.BDR3J7.1	GARE-motif	TCTGTTG	1374	1401	gibberellin-responsiveness
arahy.Tifrunner.gnm2.ann1.BDR3J7.1	MBS	CAACTG	192	218	MYB binding site involved in drought-inducibility
arahy.Tifrunner.gnm2.ann1.BDR3J7.1	Box 4	ATTAAT	181	207	light responsiveness
arahy.Tifrunner.gnm2.ann1.BDR3J7.1	GATA-motif	GATAGGG	462	489	light responsiveness
arahy.Tifrunner.gnm2.ann1.BDR3J7.1	AE-box	AGAAACAA	87	115	light responsiveness
arahy.Tifrunner.gnm2.ann1.BDR3J7.1	AE-box	AGAAACTT	1737	1765	light responsiveness
arahy.Tifrunner.gnm2.ann1.DRB5KP.1	TGA-element	AACGAC	1864	1890	auxin responsiveness
arahy.Tifrunner.gnm2.ann1.DRB5KP.1	CGTCA-motif	CGTCA	1648	1673	MeJA-responsiveness
arahy.Tifrunner.gnm2.ann1.DRB5KP.1	TGACG-motif	TGACG	1648	1673	MeJA-responsiveness
arahy.Tifrunner.gnm2.ann1.DRB5KP.1	P-box	CCTTTTG	1695	1722	gibberellin-responsiveness
arahy.Tifrunner.gnm2.ann1.DRB5KP.1	GT1-motif	GGTTAAT	1042	1069	light responsiveness
arahy.Tifrunner.gnm2.ann1.DRB5KP.1	GT1-motif	GGTTAA	1043	1069	light responsiveness
arahy.Tifrunner.gnm2.ann1.DRB5KP.1	GT1-motif	GGTTAA	1700	1726	light responsiveness
arahy.Tifrunner.gnm2.ann1.DRB5KP.1	MBS	CAACTG	741	767	MYB binding site involved in drought-inducibility
arahy.Tifrunner.gnm2.ann1.DRB5KP.1	Box 4	ATTAAT	376	402	light responsiveness
arahy.Tifrunner.gnm2.ann1.DRB5KP.1	Box 4	ATTAAT	657	683	light responsiveness
arahy.Tifrunner.gnm2.ann1.DRB5KP.1	Box 4	ATTAAT	705	731	light responsiveness
arahy.Tifrunner.gnm2.ann1.DRB5KP.1	Box 4	ATTAAT	878	904	light responsiveness
arahy.Tifrunner.gnm2.ann1.DRB5KP.1	Box 4	ATTAAT	1080	1106	light responsiveness
arahy.Tifrunner.gnm2.ann1.DRB5KP.1	Box 4	ATTAAT	1128	1154	light responsiveness
arahy.Tifrunner.gnm2.ann1.DRB5KP.1	Box 4	ATTAAT	1294	1320	light responsiveness
arahy.Tifrunner.gnm2.ann1.DU9C9C.1	TC-rich repeats	ATTCTCTAAC	581	610	defense and stress responsiveness
arahy.Tifrunner.gnm2.ann1.DU9C9C.1	LTR	CCGAAA	536	562	low-temperature responsiveness
arahy.Tifrunner.gnm2.ann1.DU9C9C.1	LTR	CCGAAA	655	681	low-temperature responsiveness
arahy.Tifrunner.gnm2.ann1.DU9C9C.1	LTR	CCGAAA	1009	1035	low-temperature responsiveness
arahy.Tifrunner.gnm2.ann1.DU9C9C.1	circadian	CAAAGATATC	99	128	cis-acting regulatory element involved in circadian control
arahy.Tifrunner.gnm2.ann1.DU9C9C.1	CGTCA-motif	CGTCA	138	163	MeJA-responsiveness
arahy.Tifrunner.gnm2.ann1.DU9C9C.1	CGTCA-motif	CGTCA	781	806	MeJA-responsiveness
arahy.Tifrunner.gnm2.ann1.DU9C9C.1	TGACG-motif	TGACG	138	163	MeJA-responsiveness
arahy.Tifrunner.gnm2.ann1.DU9C9C.1	TGACG-motif	TGACG	781	806	MeJA-responsiveness
arahy.Tifrunner.gnm2.ann1.DU9C9C.1	P-box	CCTTTTG	54	81	gibberellin-responsiveness
arahy.Tifrunner.gnm2.ann1.DU9C9C.1	I-box	ccttatcct	1700	1729	light responsiveness
arahy.Tifrunner.gnm2.ann1.DU9C9C.1	GATA-motif	GATAGGA	1025	1052	light responsiveness
arahy.Tifrunner.gnm2.ann1.DU9C9C.1	GATA-motif	AAGGATAAGG	1699	1729	light responsiveness
arahy.Tifrunner.gnm2.ann1.DU9C9C.1	TCT-motif	TCTTAC	1802	1828	light responsiveness
arahy.Tifrunner.gnm2.ann1.DU9C9C.1	AE-box	AGAAACAA	1185	1213	light responsiveness
arahy.Tifrunner.gnm2.ann1.ER44IM.1	TGA-element	AACGAC	1049	1075	auxin responsiveness
arahy.Tifrunner.gnm2.ann1.ER44IM.1	TC-rich repeats	ATTCTCTAAC	201	230	defense and stress responsiveness
arahy.Tifrunner.gnm2.ann1.ER44IM.1	TC-rich repeats	GTTTTCTTAC	1029	1058	defense and stress responsiveness
arahy.Tifrunner.gnm2.ann1.ER44IM.1	TC-rich repeats	ATTCTCTAAC	1948	1977	defense and stress responsiveness
arahy.Tifrunner.gnm2.ann1.ER44IM.1	TATC-box	TATCCCA	503	530	gibberellin-responsiveness
arahy.Tifrunner.gnm2.ann1.ER44IM.1	ACE	CTAACGTATT	206	235	light responsiveness
arahy.Tifrunner.gnm2.ann1.ER44IM.1	ACE	CTAACGTATT	321	350	light responsiveness
arahy.Tifrunner.gnm2.ann1.ER44IM.1	ACE	CTAACGTATT	1034	1063	light responsiveness
arahy.Tifrunner.gnm2.ann1.ER44IM.1	ABRE	GACACGTGGC	588	617	abscisic acid responsiveness
arahy.Tifrunner.gnm2.ann1.ER44IM.1	ABRE	ACGTG	591	616	abscisic acid responsiveness
arahy.Tifrunner.gnm2.ann1.ER44IM.1	G-box	CACGTC	590	616	light responsiveness
arahy.Tifrunner.gnm2.ann1.ER44IM.1	TGACG-motif	TGACG	240	265	MeJA-responsiveness
arahy.Tifrunner.gnm2.ann1.ER44IM.1	TGACG-motif	TGACG	1795	1820	MeJA-responsiveness
arahy.Tifrunner.gnm2.ann1.ER44IM.1	CGTCA-motif	CGTCA	240	265	MeJA-responsiveness
arahy.Tifrunner.gnm2.ann1.ER44IM.1	CGTCA-motif	CGTCA	1795	1820	MeJA-responsiveness
arahy.Tifrunner.gnm2.ann1.ER44IM.1	GT1-motif	GTGTGTGAA	855	884	light responsiveness
arahy.Tifrunner.gnm2.ann1.ER44IM.1	GT1-motif	GGTTAAT	1660	1687	light responsiveness
arahy.Tifrunner.gnm2.ann1.ER44IM.1	GT1-motif	GGTTAA	1661	1687	light responsiveness
arahy.Tifrunner.gnm2.ann1.ER44IM.1	Box 4	ATTAAT	85	111	light responsiveness
arahy.Tifrunner.gnm2.ann1.ER44IM.1	Box 4	ATTAAT	397	423	light responsiveness
arahy.Tifrunner.gnm2.ann1.ER44IM.1	Box 4	ATTAAT	638	664	light responsiveness
arahy.Tifrunner.gnm2.ann1.ER44IM.1	Box 4	ATTAAT	1233	1259	light responsiveness
arahy.Tifrunner.gnm2.ann1.ER44IM.1	Box 4	ATTAAT	1240	1266	light responsiveness
arahy.Tifrunner.gnm2.ann1.ER44IM.1	Box II	TGGTAATAA	740	769	light responsiveness
arahy.Tifrunner.gnm2.ann1.ER44IM.1	Box II	TGGTAATAA	785	814	light responsiveness
arahy.Tifrunner.gnm2.ann1.ER44IM.1	GATA-motif	AAGATAAGATT	139	169	light responsiveness
arahy.Tifrunner.gnm2.ann1.ER44IM.1	GATA-motif	GATAGGG	1942	1969	light responsiveness
arahy.Tifrunner.gnm2.ann1.ER44IM.1	AT1-motif	AATTATTTTTTATT	89	122	light responsiveness
arahy.Tifrunner.gnm2.ann1.ER44IM.1	AT1-motif	AATTATTTTTTATT	1131	1164	light responsiveness
arahy.Tifrunner.gnm2.ann1.F0BU8J.1	TGA-element	AACGAC	741	767	auxin responsiveness
arahy.Tifrunner.gnm2.ann1.F0BU8J.1	TC-rich repeats	ATTCTCTAAC	620	649	defense and stress responsiveness
arahy.Tifrunner.gnm2.ann1.F0BU8J.1	LTR	CCGAAA	575	601	low-temperature responsiveness
arahy.Tifrunner.gnm2.ann1.F0BU8J.1	LTR	CCGAAA	694	720	low-temperature responsiveness
arahy.Tifrunner.gnm2.ann1.F0BU8J.1	LTR	CCGAAA	1294	1320	low-temperature responsiveness
arahy.Tifrunner.gnm2.ann1.F0BU8J.1	TCA-element	CCATCTTTTT	1096	1125	salicylic acid responsiveness
arahy.Tifrunner.gnm2.ann1.F0BU8J.1	TCA-element	CCATCTTTTT	1357	1386	salicylic acid responsiveness
arahy.Tifrunner.gnm2.ann1.F0BU8J.1	ABRE	ACGTG	1000	1025	abscisic acid responsiveness
arahy.Tifrunner.gnm2.ann1.F0BU8J.1	ABRE	GCAACGTGTC	1699	1728	abscisic acid responsiveness
arahy.Tifrunner.gnm2.ann1.F0BU8J.1	ABRE	ACGTG	1701	1726	abscisic acid responsiveness
arahy.Tifrunner.gnm2.ann1.F0BU8J.1	circadian	CAAAGATATC	135	164	cis-acting regulatory element involved in circadian control
arahy.Tifrunner.gnm2.ann1.F0BU8J.1	G-Box	CACGTT	999	1025	light responsiveness
arahy.Tifrunner.gnm2.ann1.F0BU8J.1	G-Box	CACGTT	1701	1727	light responsiveness
arahy.Tifrunner.gnm2.ann1.F0BU8J.1	CGTCA-motif	CGTCA	174	199	MeJA-responsiveness
arahy.Tifrunner.gnm2.ann1.F0BU8J.1	TGACG-motif	TGACG	174	199	MeJA-responsiveness
arahy.Tifrunner.gnm2.ann1.F0BU8J.1	MBS	CAACTG	232	258	MYB binding site involved in drought-inducibility
arahy.Tifrunner.gnm2.ann1.F0BU8J.1	Box 4	ATTAAT	1592	1618	light responsiveness
arahy.Tifrunner.gnm2.ann1.F0BU8J.1	GATA-motif	AAGGATAAGG	1725	1755	light responsiveness
arahy.Tifrunner.gnm2.ann1.F0BU8J.1	I-box	ccttatcct	1726	1755	light responsiveness
arahy.Tifrunner.gnm2.ann1.F0BU8J.1	TCT-motif	TCTTAC	1192	1218	light responsiveness
arahy.Tifrunner.gnm2.ann1.F0BU8J.1	TCT-motif	TCTTAC	1828	1854	light responsiveness
arahy.Tifrunner.gnm2.ann1.F0BU8J.1	AT1-motif	AATTATTTTTTATT	1545	1578	light responsiveness
arahy.Tifrunner.gnm2.ann1.F0BU8J.1	AE-box	AGAAACAA	1221	1249	light responsiveness
arahy.Tifrunner.gnm2.ann1.FAI7YU.1	LTR	CCGAAA	945	971	low-temperature responsiveness
arahy.Tifrunner.gnm2.ann1.FAI7YU.1	LTR	CCGAAA	1924	1950	low-temperature responsiveness
arahy.Tifrunner.gnm2.ann1.FAI7YU.1	RY-element	CATGCATG	1803	1831	cis-acting regulatory element involved in seed-specific regulation
arahy.Tifrunner.gnm2.ann1.FAI7YU.1	CGTCA-motif	CGTCA	303	328	MeJA-responsiveness
arahy.Tifrunner.gnm2.ann1.FAI7YU.1	TGACG-motif	TGACG	303	328	MeJA-responsiveness
arahy.Tifrunner.gnm2.ann1.FAI7YU.1	MBS	CAACTG	903	929	MYB binding site involved in drought-inducibility
arahy.Tifrunner.gnm2.ann1.FAI7YU.1	Box 4	ATTAAT	570	596	light responsiveness
arahy.Tifrunner.gnm2.ann1.FAI7YU.1	Box 4	ATTAAT	582	608	light responsiveness
arahy.Tifrunner.gnm2.ann1.FAI7YU.1	Box 4	ATTAAT	680	706	light responsiveness
arahy.Tifrunner.gnm2.ann1.FAI7YU.1	Box 4	ATTAAT	692	718	light responsiveness
arahy.Tifrunner.gnm2.ann1.FAI7YU.1	Box 4	ATTAAT	1086	1112	light responsiveness
arahy.Tifrunner.gnm2.ann1.FAI7YU.1	Box 4	ATTAAT	1120	1146	light responsiveness
arahy.Tifrunner.gnm2.ann1.FAI7YU.1	GATA-motif	AAGATAAGATT	379	409	light responsiveness
arahy.Tifrunner.gnm2.ann1.FU6CIC.1	ABRE	ACGTG	1786	1811	abscisic acid responsiveness
arahy.Tifrunner.gnm2.ann1.FU6CIC.1	G-Box	CACGTT	1785	1811	light responsiveness
arahy.Tifrunner.gnm2.ann1.FU6CIC.1	CGTCA-motif	CGTCA	608	633	MeJA-responsiveness
arahy.Tifrunner.gnm2.ann1.FU6CIC.1	CGTCA-motif	CGTCA	1872	1897	MeJA-responsiveness
arahy.Tifrunner.gnm2.ann1.FU6CIC.1	TGACG-motif	TGACG	608	633	MeJA-responsiveness
arahy.Tifrunner.gnm2.ann1.FU6CIC.1	TGACG-motif	TGACG	1872	1897	MeJA-responsiveness
arahy.Tifrunner.gnm2.ann1.FU6CIC.1	GARE-motif	TCTGTTG	195	222	gibberellin-responsiveness
arahy.Tifrunner.gnm2.ann1.FU6CIC.1	GT1-motif	GGTTAA	1686	1712	light responsiveness
arahy.Tifrunner.gnm2.ann1.FU6CIC.1	Box 4	ATTAAT	39	65	light responsiveness
arahy.Tifrunner.gnm2.ann1.FU6CIC.1	Box 4	ATTAAT	1046	1072	light responsiveness
arahy.Tifrunner.gnm2.ann1.FU6CIC.1	Box 4	ATTAAT	1069	1095	light responsiveness
arahy.Tifrunner.gnm2.ann1.FU6CIC.1	Box 4	ATTAAT	1553	1579	light responsiveness
arahy.Tifrunner.gnm2.ann1.FU6CIC.1	Box 4	ATTAAT	1646	1672	light responsiveness
arahy.Tifrunner.gnm2.ann1.FU6CIC.1	Box 4	ATTAAT	1916	1942	light responsiveness
arahy.Tifrunner.gnm2.ann1.FU6CIC.1	GATA-motif	GATAGGG	162	189	light responsiveness
arahy.Tifrunner.gnm2.ann1.FU6CIC.1	GATA-motif	GATAGGA	1283	1310	light responsiveness
arahy.Tifrunner.gnm2.ann1.FU6CIC.1	GATA-motif	GATAGGG	1297	1324	light responsiveness
arahy.Tifrunner.gnm2.ann1.FU6CIC.1	GATA-motif	GATAGGG	1765	1792	light responsiveness
arahy.Tifrunner.gnm2.ann1.FU6CIC.1	I-box	gGATAAGGTG	1334	1363	light responsiveness
arahy.Tifrunner.gnm2.ann1.FU6CIC.1	TCT-motif	TCTTAC	624	650	light responsiveness
arahy.Tifrunner.gnm2.ann1.FU6CIC.1	TCT-motif	TCTTAC	658	684	light responsiveness
arahy.Tifrunner.gnm2.ann1.G0YQ1S.1	TC-rich repeats	ATTCTCTAAC	1418	1447	defense and stress responsiveness
arahy.Tifrunner.gnm2.ann1.G0YQ1S.1	TCA-element	CCATCTTTTT	1399	1428	salicylic acid responsiveness
arahy.Tifrunner.gnm2.ann1.G0YQ1S.1	TCA-element	CCATCTTTTT	1844	1873	salicylic acid responsiveness
arahy.Tifrunner.gnm2.ann1.G0YQ1S.1	3-AF1 binding site	TAAGAGAGGAA	1985	2015	light responsiveness
arahy.Tifrunner.gnm2.ann1.G0YQ1S.1	GT1-motif	GGTTAA	680	706	light responsiveness
arahy.Tifrunner.gnm2.ann1.G0YQ1S.1	MRE	AACCTAA	31	58	MYB binding site involved in light responsiveness
arahy.Tifrunner.gnm2.ann1.G0YQ1S.1	MRE	AACCTAA	682	709	MYB binding site involved in light responsiveness
arahy.Tifrunner.gnm2.ann1.G0YQ1S.1	ATC-motif	AGTAATCT	692	720	light responsiveness
arahy.Tifrunner.gnm2.ann1.G0YQ1S.1	ATCT-motif	AATCTAATCC	565	594	light responsiveness
arahy.Tifrunner.gnm2.ann1.G0YQ1S.1	Box 4	ATTAAT	237	263	light responsiveness
arahy.Tifrunner.gnm2.ann1.G0YQ1S.1	Box 4	ATTAAT	508	534	light responsiveness
arahy.Tifrunner.gnm2.ann1.G0YQ1S.1	Box 4	ATTAAT	1142	1168	light responsiveness
arahy.Tifrunner.gnm2.ann1.G0YQ1S.1	Box 4	ATTAAT	1149	1175	light responsiveness
arahy.Tifrunner.gnm2.ann1.G0YQ1S.1	TCT-motif	TCTTAC	1418	1444	light responsiveness
arahy.Tifrunner.gnm2.ann1.G0YQ1S.1	TCCC-motif	TCTCCCT	889	916	light responsiveness
arahy.Tifrunner.gnm2.ann1.G0YQ1S.1	chs-CMA1a	TTACTTAA	963	991	light responsiveness
arahy.Tifrunner.gnm2.ann1.G0YQ1S.1	GATA-motif	GATAGGG	1397	1424	light responsiveness
arahy.Tifrunner.gnm2.ann1.G0YQ1S.1	AT1-motif	AATTATTTTTTATT	190	223	light responsiveness
arahy.Tifrunner.gnm2.ann1.GGDF5U.1	TCA-element	CCATCTTTTT	1640	1669	salicylic acid responsiveness
arahy.Tifrunner.gnm2.ann1.GGDF5U.1	ABRE	CACGTG	679	705	abscisic acid responsiveness
arahy.Tifrunner.gnm2.ann1.GGDF5U.1	ABRE	ACGTG	680	705	abscisic acid responsiveness
arahy.Tifrunner.gnm2.ann1.GGDF5U.1	ABRE	CACGTG	711	737	abscisic acid responsiveness
arahy.Tifrunner.gnm2.ann1.GGDF5U.1	ABRE	ACGTG	712	737	abscisic acid responsiveness
arahy.Tifrunner.gnm2.ann1.GGDF5U.1	G-box	CACGTG	679	705	light responsiveness
arahy.Tifrunner.gnm2.ann1.GGDF5U.1	G-box	CACGTG	711	737	light responsiveness
arahy.Tifrunner.gnm2.ann1.GGDF5U.1	G-Box	CACGTG	679	705	light responsiveness
arahy.Tifrunner.gnm2.ann1.GGDF5U.1	G-Box	CACGTG	711	737	light responsiveness
arahy.Tifrunner.gnm2.ann1.GGDF5U.1	GT1-motif	GGTTAA	775	801	light responsiveness
arahy.Tifrunner.gnm2.ann1.GGDF5U.1	ATCT-motif	AATCTAATCC	1953	1982	light responsiveness
arahy.Tifrunner.gnm2.ann1.GGDF5U.1	Box 4	ATTAAT	55	81	light responsiveness
arahy.Tifrunner.gnm2.ann1.GGDF5U.1	Box 4	ATTAAT	242	268	light responsiveness
arahy.Tifrunner.gnm2.ann1.GGDF5U.1	Box 4	ATTAAT	258	284	light responsiveness
arahy.Tifrunner.gnm2.ann1.GGDF5U.1	Box 4	ATTAAT	445	471	light responsiveness
arahy.Tifrunner.gnm2.ann1.GGDF5U.1	Box 4	ATTAAT	578	604	light responsiveness
arahy.Tifrunner.gnm2.ann1.GGDF5U.1	Box 4	ATTAAT	939	965	light responsiveness
arahy.Tifrunner.gnm2.ann1.GGDF5U.1	Box 4	ATTAAT	1127	1153	light responsiveness
arahy.Tifrunner.gnm2.ann1.GGDF5U.1	Box 4	ATTAAT	1378	1404	light responsiveness
arahy.Tifrunner.gnm2.ann1.GGDF5U.1	Box 4	ATTAAT	1770	1796	light responsiveness
arahy.Tifrunner.gnm2.ann1.GGDF5U.1	TCT-motif	TCTTAC	823	849	light responsiveness
arahy.Tifrunner.gnm2.ann1.GGDF5U.1	GATA-motif	AAGATAAGATT	987	1017	light responsiveness
arahy.Tifrunner.gnm2.ann1.GGDF5U.1	GATA-motif	AAGGATAAGG	1982	2011	light responsiveness
arahy.Tifrunner.gnm2.ann1.GIJ59W.1	TATC-box	TATCCCA	351	378	gibberellin-responsiveness
arahy.Tifrunner.gnm2.ann1.GIJ59W.1	TCA-element	CCATCTTTTT	1123	1152	salicylic acid responsiveness
arahy.Tifrunner.gnm2.ann1.GIJ59W.1	ABRE	CACGTG	124	150	abscisic acid responsiveness
arahy.Tifrunner.gnm2.ann1.GIJ59W.1	ABRE	ACGTG	125	150	abscisic acid responsiveness
arahy.Tifrunner.gnm2.ann1.GIJ59W.1	G-Box	CACGTGAAA	121	150	light responsiveness
arahy.Tifrunner.gnm2.ann1.GIJ59W.1	G-Box	CACGTG	124	150	light responsiveness
arahy.Tifrunner.gnm2.ann1.GIJ59W.1	G-box	CACGTG	124	150	light responsiveness
arahy.Tifrunner.gnm2.ann1.GIJ59W.1	CGTCA-motif	CGTCA	1832	1857	MeJA-responsiveness
arahy.Tifrunner.gnm2.ann1.GIJ59W.1	TGACG-motif	TGACG	1832	1857	MeJA-responsiveness
arahy.Tifrunner.gnm2.ann1.GIJ59W.1	Box 4	ATTAAT	435	461	light responsiveness
arahy.Tifrunner.gnm2.ann1.GIJ59W.1	Box 4	ATTAAT	487	513	light responsiveness
arahy.Tifrunner.gnm2.ann1.GIJ59W.1	Box 4	ATTAAT	690	716	light responsiveness
arahy.Tifrunner.gnm2.ann1.GIJ59W.1	Box 4	ATTAAT	860	886	light responsiveness
arahy.Tifrunner.gnm2.ann1.GIJ59W.1	Box 4	ATTAAT	1280	1306	light responsiveness
arahy.Tifrunner.gnm2.ann1.GIJ59W.1	Box 4	ATTAAT	1359	1385	light responsiveness
arahy.Tifrunner.gnm2.ann1.GIJ59W.1	ATCT-motif	AATCTAATCC	1520	1549	light responsiveness
arahy.Tifrunner.gnm2.ann1.GIJ59W.1	LS7	CAGATTTATTTTTA	1384	1417	light responsiveness
arahy.Tifrunner.gnm2.ann1.GIJ59W.1	TCT-motif	TCTTAC	1370	1396	light responsiveness
arahy.Tifrunner.gnm2.ann1.GIJ59W.1	AE-box	AGAAACTT	45	73	light responsiveness
arahy.Tifrunner.gnm2.ann1.GP7L65.1	TGA-element	AACGAC	1856	1882	auxin responsiveness
arahy.Tifrunner.gnm2.ann1.GP7L65.1	TC-rich repeats	ATTCTCTAAC	583	612	defense and stress responsiveness
arahy.Tifrunner.gnm2.ann1.GP7L65.1	LTR	CCGAAA	1106	1132	low-temperature responsiveness
arahy.Tifrunner.gnm2.ann1.GP7L65.1	ABRE	ACGTG	294	319	abscisic acid responsiveness
arahy.Tifrunner.gnm2.ann1.GP7L65.1	ABRE	ACGTG	455	480	abscisic acid responsiveness
arahy.Tifrunner.gnm2.ann1.GP7L65.1	G-box	TACGTG	293	319	light responsiveness
arahy.Tifrunner.gnm2.ann1.GP7L65.1	G-box	CCACGTAA	454	482	light responsiveness
arahy.Tifrunner.gnm2.ann1.GP7L65.1	G-box	TACGTG	455	481	light responsiveness
arahy.Tifrunner.gnm2.ann1.GP7L65.1	CGTCA-motif	CGTCA	321	346	MeJA-responsiveness
arahy.Tifrunner.gnm2.ann1.GP7L65.1	CGTCA-motif	CGTCA	1632	1657	MeJA-responsiveness
arahy.Tifrunner.gnm2.ann1.GP7L65.1	TGACG-motif	TGACG	321	346	MeJA-responsiveness
arahy.Tifrunner.gnm2.ann1.GP7L65.1	TGACG-motif	TGACG	1632	1657	MeJA-responsiveness
arahy.Tifrunner.gnm2.ann1.GP7L65.1	P-box	CCTTTTG	1693	1720	gibberellin-responsiveness
arahy.Tifrunner.gnm2.ann1.GP7L65.1	GT1-motif	GGTTAA	1110	1136	light responsiveness
arahy.Tifrunner.gnm2.ann1.GP7L65.1	GT1-motif	GGTTAA	1698	1724	light responsiveness
arahy.Tifrunner.gnm2.ann1.GP7L65.1	Box 4	ATTAAT	191	217	light responsiveness
arahy.Tifrunner.gnm2.ann1.GP7L65.1	Box 4	ATTAAT	540	566	light responsiveness
arahy.Tifrunner.gnm2.ann1.GP7L65.1	Box 4	ATTAAT	1116	1142	light responsiveness
arahy.Tifrunner.gnm2.ann1.GP7L65.1	Box 4	ATTAAT	1300	1326	light responsiveness
arahy.Tifrunner.gnm2.ann1.GP7L65.1	I-box	cCATATCCAAT	769	800	light responsiveness
arahy.Tifrunner.gnm2.ann1.GP7L65.1	TCT-motif	TCTTAC	458	484	light responsiveness
arahy.Tifrunner.gnm2.ann1.GP7L65.1	TCT-motif	TCTTAC	1230	1256	light responsiveness
arahy.Tifrunner.gnm2.ann1.GP7L65.1	TCCC-motif	TCTCCCT	1874	1901	light responsiveness
arahy.Tifrunner.gnm2.ann1.HGAZ7D.1	TC-rich repeats	ATTCTCTAAC	952	981	defense and stress responsiveness
arahy.Tifrunner.gnm2.ann1.HGAZ7D.1	LTR	CCGAAA	808	834	low-temperature responsiveness
arahy.Tifrunner.gnm2.ann1.HGAZ7D.1	LTR	CCGAAA	1617	1643	low-temperature responsiveness
arahy.Tifrunner.gnm2.ann1.HGAZ7D.1	ABRE	TACGTGTC	1157	1185	abscisic acid responsiveness
arahy.Tifrunner.gnm2.ann1.HGAZ7D.1	ABRE	ACGTG	1158	1183	abscisic acid responsiveness
arahy.Tifrunner.gnm2.ann1.HGAZ7D.1	ABRE	ACGTG	1708	1733	abscisic acid responsiveness
arahy.Tifrunner.gnm2.ann1.HGAZ7D.1	ABRE	ACGTG	2004	2029	abscisic acid responsiveness
arahy.Tifrunner.gnm2.ann1.HGAZ7D.1	circadian	CAAAGATATC	1135	1164	cis-acting regulatory element involved in circadian control
arahy.Tifrunner.gnm2.ann1.HGAZ7D.1	G-box	TACGTG	1157	1183	light responsiveness
arahy.Tifrunner.gnm2.ann1.HGAZ7D.1	G-box	CCACGTAA	1707	1735	light responsiveness
arahy.Tifrunner.gnm2.ann1.HGAZ7D.1	G-box	TACGTG	1708	1734	light responsiveness
arahy.Tifrunner.gnm2.ann1.HGAZ7D.1	G-box	TACGTG	2004	2030	light responsiveness
arahy.Tifrunner.gnm2.ann1.HGAZ7D.1	CGTCA-motif	CGTCA	417	442	MeJA-responsiveness
arahy.Tifrunner.gnm2.ann1.HGAZ7D.1	TGACG-motif	TGACG	417	442	MeJA-responsiveness
arahy.Tifrunner.gnm2.ann1.HGAZ7D.1	GT1-motif	GGTTAAT	992	1019	light responsiveness
arahy.Tifrunner.gnm2.ann1.HGAZ7D.1	GT1-motif	GGTTAA	993	1019	light responsiveness
arahy.Tifrunner.gnm2.ann1.HGAZ7D.1	Sp1	GGGCGG	77	103	light responsiveness
arahy.Tifrunner.gnm2.ann1.HGAZ7D.1	Sp1	GGGCGG	131	157	light responsiveness
arahy.Tifrunner.gnm2.ann1.HGAZ7D.1	Sp1	GGGCGG	188	214	light responsiveness
arahy.Tifrunner.gnm2.ann1.HGAZ7D.1	Sp1	GGGCGG	1755	1781	light responsiveness
arahy.Tifrunner.gnm2.ann1.HGAZ7D.1	Box 4	ATTAAT	1226	1252	light responsiveness
arahy.Tifrunner.gnm2.ann1.HGAZ7D.1	Box 4	ATTAAT	1295	1321	light responsiveness
arahy.Tifrunner.gnm2.ann1.HGAZ7D.1	Box 4	ATTAAT	1312	1338	light responsiveness
arahy.Tifrunner.gnm2.ann1.HGAZ7D.1	GATA-motif	GATAGGG	549	576	light responsiveness
arahy.Tifrunner.gnm2.ann1.HGAZ7D.1	Box II	TGGTAATAA	905	934	light responsiveness
arahy.Tifrunner.gnm2.ann1.HGAZ7D.1	TCT-motif	TCTTAC	1390	1416	light responsiveness
arahy.Tifrunner.gnm2.ann1.ILN3K9.1	TC-rich repeats	ATTCTCTAAC	292	321	defense and stress responsiveness
arahy.Tifrunner.gnm2.ann1.ILN3K9.1	TC-rich repeats	ATTCTCTAAC	1560	1589	defense and stress responsiveness
arahy.Tifrunner.gnm2.ann1.ILN3K9.1	ABRE	ACGTG	798	823	abscisic acid responsiveness
arahy.Tifrunner.gnm2.ann1.ILN3K9.1	ABRE	CACGTG	1101	1127	abscisic acid responsiveness
arahy.Tifrunner.gnm2.ann1.ILN3K9.1	ABRE	ACGTG	1102	1127	abscisic acid responsiveness
arahy.Tifrunner.gnm2.ann1.ILN3K9.1	ABRE	CACGTG	1430	1456	abscisic acid responsiveness
arahy.Tifrunner.gnm2.ann1.ILN3K9.1	ABRE	ACGTG	1431	1456	abscisic acid responsiveness
arahy.Tifrunner.gnm2.ann1.ILN3K9.1	ABRE	ACGTG	1725	1750	abscisic acid responsiveness
arahy.Tifrunner.gnm2.ann1.ILN3K9.1	G-box	TACGTG	797	823	light responsiveness
arahy.Tifrunner.gnm2.ann1.ILN3K9.1	G-box	CACGTG	1101	1127	light responsiveness
arahy.Tifrunner.gnm2.ann1.ILN3K9.1	G-box	CACGTG	1430	1456	light responsiveness
arahy.Tifrunner.gnm2.ann1.ILN3K9.1	G-box	CACGTC	1725	1751	light responsiveness
arahy.Tifrunner.gnm2.ann1.ILN3K9.1	G-box	CACGAC	1909	1935	light responsiveness
arahy.Tifrunner.gnm2.ann1.ILN3K9.1	G-Box	CACGTG	1101	1127	light responsiveness
arahy.Tifrunner.gnm2.ann1.ILN3K9.1	G-Box	CACGTG	1430	1456	light responsiveness
arahy.Tifrunner.gnm2.ann1.ILN3K9.1	TGACG-motif	TGACG	1699	1724	MeJA-responsiveness
arahy.Tifrunner.gnm2.ann1.ILN3K9.1	TGACG-motif	TGACG	1702	1727	MeJA-responsiveness
arahy.Tifrunner.gnm2.ann1.ILN3K9.1	CGTCA-motif	CGTCA	1699	1724	MeJA-responsiveness
arahy.Tifrunner.gnm2.ann1.ILN3K9.1	CGTCA-motif	CGTCA	1702	1727	MeJA-responsiveness
arahy.Tifrunner.gnm2.ann1.ILN3K9.1	P-box	CCTTTTG	684	711	gibberellin-responsiveness
arahy.Tifrunner.gnm2.ann1.ILN3K9.1	GARE-motif	TCTGTTG	672	699	gibberellin-responsiveness
arahy.Tifrunner.gnm2.ann1.ILN3K9.1	MBS	CAACTG	614	640	MYB binding site involved in drought-inducibility
arahy.Tifrunner.gnm2.ann1.ILN3K9.1	Box 4	ATTAAT	103	129	light responsiveness
arahy.Tifrunner.gnm2.ann1.ILN3K9.1	Box 4	ATTAAT	1597	1623	light responsiveness
arahy.Tifrunner.gnm2.ann1.ILN3K9.1	ATC-motif	AGTAATCT	1039	1067	light responsiveness
arahy.Tifrunner.gnm2.ann1.ILN3K9.1	GATA-motif	AAGATAAGATT	1632	1662	light responsiveness
arahy.Tifrunner.gnm2.ann1.ILN3K9.1	GATA-motif	GATAGGG	1763	1790	light responsiveness
arahy.Tifrunner.gnm2.ann1.ILN3K9.1	I-box	gGATAAGGTG	1470	1499	light responsiveness
arahy.Tifrunner.gnm2.ann1.JEZR1W.1	TGA-element	AACGAC	1870	1896	auxin responsiveness
arahy.Tifrunner.gnm2.ann1.JEZR1W.1	TC-rich repeats	GTTTTCTTAC	850	879	defense and stress responsiveness
arahy.Tifrunner.gnm2.ann1.JEZR1W.1	LTR	CCGAAA	202	228	low-temperature responsiveness
arahy.Tifrunner.gnm2.ann1.JEZR1W.1	TCA-element	CCATCTTTTT	908	937	salicylic acid responsiveness
arahy.Tifrunner.gnm2.ann1.JEZR1W.1	ABRE	CACGTG	683	709	abscisic acid responsiveness
arahy.Tifrunner.gnm2.ann1.JEZR1W.1	ABRE	ACGTG	684	709	abscisic acid responsiveness
arahy.Tifrunner.gnm2.ann1.JEZR1W.1	ABRE	ACGTG	847	872	abscisic acid responsiveness
arahy.Tifrunner.gnm2.ann1.JEZR1W.1	ABRE	CACGTG	1207	1233	abscisic acid responsiveness
arahy.Tifrunner.gnm2.ann1.JEZR1W.1	ABRE	ACGTG	1208	1233	abscisic acid responsiveness
arahy.Tifrunner.gnm2.ann1.JEZR1W.1	G-Box	CACGTG	683	709	light responsiveness
arahy.Tifrunner.gnm2.ann1.JEZR1W.1	G-Box	CACGTG	1207	1233	light responsiveness
arahy.Tifrunner.gnm2.ann1.JEZR1W.1	G-box	CACGTG	683	709	light responsiveness
arahy.Tifrunner.gnm2.ann1.JEZR1W.1	G-box	TACGTG	847	873	light responsiveness
arahy.Tifrunner.gnm2.ann1.JEZR1W.1	G-box	CACGTG	1207	1233	light responsiveness
arahy.Tifrunner.gnm2.ann1.JEZR1W.1	P-box	CCTTTTG	1491	1518	gibberellin-responsiveness
arahy.Tifrunner.gnm2.ann1.JEZR1W.1	GT1-motif	GTGTGTGAA	1886	1915	light responsiveness
arahy.Tifrunner.gnm2.ann1.JEZR1W.1	Box 4	ATTAAT	217	243	light responsiveness
arahy.Tifrunner.gnm2.ann1.JEZR1W.1	Box 4	ATTAAT	796	822	light responsiveness
arahy.Tifrunner.gnm2.ann1.JEZR1W.1	Box 4	ATTAAT	1408	1434	light responsiveness
arahy.Tifrunner.gnm2.ann1.JEZR1W.1	Box 4	ATTAAT	1712	1738	light responsiveness
arahy.Tifrunner.gnm2.ann1.JEZR1W.1	TCT-motif	TCTTAC	850	876	light responsiveness
arahy.Tifrunner.gnm2.ann1.JEZR1W.1	TCCC-motif	TCTCCCT	1537	1564	light responsiveness
arahy.Tifrunner.gnm2.ann1.JEZR1W.1	AT1-motif	AATTATTTTTTATT	1569	1602	light responsiveness
arahy.Tifrunner.gnm2.ann1.JGE7BU.1	ABRE	ACGTG	1786	1811	abscisic acid responsiveness
arahy.Tifrunner.gnm2.ann1.JGE7BU.1	G-Box	CACGTT	1785	1811	light responsiveness
arahy.Tifrunner.gnm2.ann1.JGE7BU.1	CGTCA-motif	CGTCA	608	633	MeJA-responsiveness
arahy.Tifrunner.gnm2.ann1.JGE7BU.1	CGTCA-motif	CGTCA	1872	1897	MeJA-responsiveness
arahy.Tifrunner.gnm2.ann1.JGE7BU.1	TGACG-motif	TGACG	608	633	MeJA-responsiveness
arahy.Tifrunner.gnm2.ann1.JGE7BU.1	TGACG-motif	TGACG	1872	1897	MeJA-responsiveness
arahy.Tifrunner.gnm2.ann1.JGE7BU.1	GARE-motif	TCTGTTG	195	222	gibberellin-responsiveness
arahy.Tifrunner.gnm2.ann1.JGE7BU.1	GT1-motif	GGTTAA	1686	1712	light responsiveness
arahy.Tifrunner.gnm2.ann1.JGE7BU.1	Box 4	ATTAAT	39	65	light responsiveness
arahy.Tifrunner.gnm2.ann1.JGE7BU.1	Box 4	ATTAAT	1046	1072	light responsiveness
arahy.Tifrunner.gnm2.ann1.JGE7BU.1	Box 4	ATTAAT	1069	1095	light responsiveness
arahy.Tifrunner.gnm2.ann1.JGE7BU.1	Box 4	ATTAAT	1553	1579	light responsiveness
arahy.Tifrunner.gnm2.ann1.JGE7BU.1	Box 4	ATTAAT	1646	1672	light responsiveness
arahy.Tifrunner.gnm2.ann1.JGE7BU.1	Box 4	ATTAAT	1916	1942	light responsiveness
arahy.Tifrunner.gnm2.ann1.JGE7BU.1	I-box	gGATAAGGTG	1334	1363	light responsiveness
arahy.Tifrunner.gnm2.ann1.JGE7BU.1	GATA-motif	GATAGGG	162	189	light responsiveness
arahy.Tifrunner.gnm2.ann1.JGE7BU.1	GATA-motif	GATAGGA	1283	1310	light responsiveness
arahy.Tifrunner.gnm2.ann1.JGE7BU.1	GATA-motif	GATAGGG	1297	1324	light responsiveness
arahy.Tifrunner.gnm2.ann1.JGE7BU.1	GATA-motif	GATAGGG	1765	1792	light responsiveness
arahy.Tifrunner.gnm2.ann1.JGE7BU.1	TCT-motif	TCTTAC	624	650	light responsiveness
arahy.Tifrunner.gnm2.ann1.JGE7BU.1	TCT-motif	TCTTAC	658	684	light responsiveness
arahy.Tifrunner.gnm2.ann1.KF0N62.1	TC-rich repeats	GTTTTCTTAC	1459	1488	defense and stress responsiveness
arahy.Tifrunner.gnm2.ann1.KF0N62.1	LTR	CCGAAA	789	815	low-temperature responsiveness
arahy.Tifrunner.gnm2.ann1.KF0N62.1	LTR	CCGAAA	1480	1506	low-temperature responsiveness
arahy.Tifrunner.gnm2.ann1.KF0N62.1	TCA-element	CCATCTTTTT	661	690	salicylic acid responsiveness
arahy.Tifrunner.gnm2.ann1.KF0N62.1	AuxRR-core	GGTCCAT	1846	1873	auxin responsiveness
arahy.Tifrunner.gnm2.ann1.KF0N62.1	circadian	CAAAGATATC	1280	1309	cis-acting regulatory element involved in circadian control
arahy.Tifrunner.gnm2.ann1.KF0N62.1	GT1-motif	GGTTAA	279	305	light responsiveness
arahy.Tifrunner.gnm2.ann1.KF0N62.1	GT1-motif	GGTTAAT	500	527	light responsiveness
arahy.Tifrunner.gnm2.ann1.KF0N62.1	MRE	AACCTAA	1277	1304	MYB binding site involved in light responsiveness
arahy.Tifrunner.gnm2.ann1.KF0N62.1	Box 4	ATTAAT	1151	1177	light responsiveness
arahy.Tifrunner.gnm2.ann1.KF0N62.1	Box 4	ATTAAT	1432	1458	light responsiveness
arahy.Tifrunner.gnm2.ann1.KF0N62.1	Box 4	ATTAAT	1441	1467	light responsiveness
arahy.Tifrunner.gnm2.ann1.KF0N62.1	TCT-motif	TCTTAC	1463	1489	light responsiveness
arahy.Tifrunner.gnm2.ann1.KF0N62.1	TCT-motif	TCTTAC	1492	1518	light responsiveness
arahy.Tifrunner.gnm2.ann1.KF0N62.1	I-box	AAGATAAGGCT	576	606	light responsiveness
arahy.Tifrunner.gnm2.ann1.KF0N62.1	I-box	gGATAAGGTG	1754	1783	light responsiveness
arahy.Tifrunner.gnm2.ann1.KF0N62.1	GATA-motif	AAGGATAAGG	575	604	light responsiveness
arahy.Tifrunner.gnm2.ann1.KF0N62.1	GATA-motif	AAGATAAGATT	610	640	light responsiveness
arahy.Tifrunner.gnm2.ann1.KF0N62.1	GATA-motif	AAGATAAGATT	1566	1596	light responsiveness
arahy.Tifrunner.gnm2.ann1.KF0N62.1	AE-box	AGAAACTT	709	737	light responsiveness
arahy.Tifrunner.gnm2.ann1.L5HMHT.1	TC-rich repeats	GTTTTCTTAC	25	54	defense and stress responsiveness
arahy.Tifrunner.gnm2.ann1.L5HMHT.1	TC-rich repeats	ATTCTCTAAC	1622	1651	defense and stress responsiveness
arahy.Tifrunner.gnm2.ann1.L5HMHT.1	LTR	CCGAAA	1441	1467	low-temperature responsiveness
arahy.Tifrunner.gnm2.ann1.L5HMHT.1	LTR	CCGAAA	1944	1970	low-temperature responsiveness
arahy.Tifrunner.gnm2.ann1.L5HMHT.1	LTR	CCGAAA	1954	1980	low-temperature responsiveness
arahy.Tifrunner.gnm2.ann1.L5HMHT.1	ABRE	ACGTG	714	739	abscisic acid responsiveness
arahy.Tifrunner.gnm2.ann1.L5HMHT.1	AuxRR-core	GGTCCAT	668	695	auxin responsiveness
arahy.Tifrunner.gnm2.ann1.L5HMHT.1	AuxRR-core	GGTCCAT	1260	1287	auxin responsiveness
arahy.Tifrunner.gnm2.ann1.L5HMHT.1	G-box	TACGTG	713	739	light responsiveness
arahy.Tifrunner.gnm2.ann1.L5HMHT.1	MBS	CAACTG	1148	1174	MYB binding site involved in drought-inducibility
arahy.Tifrunner.gnm2.ann1.L5HMHT.1	Gap-box	CAAATGAA(A/G)A	589	618	light responsiveness
arahy.Tifrunner.gnm2.ann1.L5HMHT.1	TCT-motif	TCTTAC	25	51	light responsiveness
arahy.Tifrunner.gnm2.ann1.L5HMHT.1	TCT-motif	TCTTAC	760	786	light responsiveness
arahy.Tifrunner.gnm2.ann1.L5HMHT.1	TCCC-motif	TCTCCCT	87	114	light responsiveness
arahy.Tifrunner.gnm2.ann1.L5HMHT.1	chs-CMA2b	GAACCTACACAC	1398	1429	light responsiveness
arahy.Tifrunner.gnm2.ann1.L5HMHT.1	chs-Unit 1 m1	ACCTAACCCGC	832	862	light responsiveness
arahy.Tifrunner.gnm2.ann1.L5HMHT.1	GATA-motif	AAGGATAAGG	1887	1916	light responsiveness
arahy.Tifrunner.gnm2.ann1.L5HMHT.1	LAMP-element	CTTTATCA	489	517	light responsiveness
arahy.Tifrunner.gnm2.ann1.L5HMHT.1	GTGGC-motif	GATTCTGTGGC	1108	1138	light responsiveness
arahy.Tifrunner.gnm2.ann1.L5HMHT.1	AE-box	AGAAACAA	157	185	light responsiveness
arahy.Tifrunner.gnm2.ann1.PZJ7B1.1	TATC-box	TATCCCA	1778	1805	gibberellin-responsiveness
arahy.Tifrunner.gnm2.ann1.PZJ7B1.1	ABRE	ACGTG	911	936	abscisic acid responsiveness
arahy.Tifrunner.gnm2.ann1.PZJ7B1.1	ABRE	CACGTG	1134	1160	abscisic acid responsiveness
arahy.Tifrunner.gnm2.ann1.PZJ7B1.1	ABRE	ACGTG	1135	1160	abscisic acid responsiveness
arahy.Tifrunner.gnm2.ann1.PZJ7B1.1	G-Box	CACGTG	1134	1160	light responsiveness
arahy.Tifrunner.gnm2.ann1.PZJ7B1.1	G-box	TACGTG	910	936	light responsiveness
arahy.Tifrunner.gnm2.ann1.PZJ7B1.1	G-box	CACGTG	1134	1160	light responsiveness
arahy.Tifrunner.gnm2.ann1.PZJ7B1.1	RY-element	CATGCATG	1142	1170	cis-acting regulatory element involved in seed-specific regulation
arahy.Tifrunner.gnm2.ann1.PZJ7B1.1	GT1-motif	GCGGTAATT	413	442	light responsiveness
arahy.Tifrunner.gnm2.ann1.PZJ7B1.1	MBS	CAACTG	1724	1750	MYB binding site involved in drought-inducibility
arahy.Tifrunner.gnm2.ann1.PZJ7B1.1	MRE	AACCTAA	2000	2027	MYB binding site involved in light responsiveness
arahy.Tifrunner.gnm2.ann1.PZJ7B1.1	Box 4	ATTAAT	1477	1503	light responsiveness
arahy.Tifrunner.gnm2.ann1.PZJ7B1.1	Box 4	ATTAAT	1557	1583	light responsiveness
arahy.Tifrunner.gnm2.ann1.PZJ7B1.1	TCCC-motif	TCTCCCT	1575	1602	light responsiveness
arahy.Tifrunner.gnm2.ann1.PZJ7B1.1	GA-motif	ATAGATAA	993	1021	light responsiveness
arahy.Tifrunner.gnm2.ann1.PZJ7B1.1	chs-CMA1a	TTACTTAA	300	328	light responsiveness
arahy.Tifrunner.gnm2.ann1.PZJ7B1.1	I-box	gGATAAGGTG	502	531	light responsiveness
arahy.Tifrunner.gnm2.ann1.PZJ7B1.1	GATA-motif	GATAGGG	405	432	light responsiveness
arahy.Tifrunner.gnm2.ann1.PZJ7B1.1	GATA-motif	AAGATAAGATT	521	551	light responsiveness
arahy.Tifrunner.gnm2.ann1.Q66BD2.1	LTR	CCGAAA	986	1012	low-temperature responsiveness
arahy.Tifrunner.gnm2.ann1.Q66BD2.1	LTR	CCGAAA	1414	1440	low-temperature responsiveness
arahy.Tifrunner.gnm2.ann1.Q66BD2.1	LTR	CCGAAA	1420	1446	low-temperature responsiveness
arahy.Tifrunner.gnm2.ann1.Q66BD2.1	LTR	CCGAAA	1461	1487	low-temperature responsiveness
arahy.Tifrunner.gnm2.ann1.Q66BD2.1	TCA-element	CCATCTTTTT	414	443	salicylic acid responsiveness
arahy.Tifrunner.gnm2.ann1.Q66BD2.1	ABRE	ACGTG	750	775	abscisic acid responsiveness
arahy.Tifrunner.gnm2.ann1.Q66BD2.1	ABRE	ACGTG	936	961	abscisic acid responsiveness
arahy.Tifrunner.gnm2.ann1.Q66BD2.1	ABRE	CACGTG	1097	1123	abscisic acid responsiveness
arahy.Tifrunner.gnm2.ann1.Q66BD2.1	ABRE	ACGTG	1098	1123	abscisic acid responsiveness
arahy.Tifrunner.gnm2.ann1.Q66BD2.1	ABRE	GCAACGTGTC	1204	1234	abscisic acid responsiveness
arahy.Tifrunner.gnm2.ann1.Q66BD2.1	ABRE	ACGTG	1207	1232	abscisic acid responsiveness
arahy.Tifrunner.gnm2.ann1.Q66BD2.1	G-box	TAAACGTG	750	778	light responsiveness
arahy.Tifrunner.gnm2.ann1.Q66BD2.1	G-box	CACGTG	1097	1123	light responsiveness
arahy.Tifrunner.gnm2.ann1.Q66BD2.1	G-box	tgACACGTGGCA	1203	1234	light responsiveness
arahy.Tifrunner.gnm2.ann1.Q66BD2.1	G-Box	CACGTT	750	776	light responsiveness
arahy.Tifrunner.gnm2.ann1.Q66BD2.1	G-Box	CACGTT	936	962	light responsiveness
arahy.Tifrunner.gnm2.ann1.Q66BD2.1	G-Box	CACGTG	1097	1123	light responsiveness
arahy.Tifrunner.gnm2.ann1.Q66BD2.1	G-Box	CACGTT	1206	1232	light responsiveness
arahy.Tifrunner.gnm2.ann1.Q66BD2.1	TGACG-motif	TGACG	1918	1943	MeJA-responsiveness
arahy.Tifrunner.gnm2.ann1.Q66BD2.1	CGTCA-motif	CGTCA	1918	1943	MeJA-responsiveness
arahy.Tifrunner.gnm2.ann1.Q66BD2.1	GT1-motif	GGTTAAT	1984	2011	light responsiveness
arahy.Tifrunner.gnm2.ann1.Q66BD2.1	GT1-motif	GGTTAA	1985	2011	light responsiveness
arahy.Tifrunner.gnm2.ann1.Q66BD2.1	MBS	CAACTG	646	672	MYB binding site involved in drought-inducibility
arahy.Tifrunner.gnm2.ann1.Q66BD2.1	MBS	CAACTG	1476	1502	MYB binding site involved in drought-inducibility
arahy.Tifrunner.gnm2.ann1.Q66BD2.1	MRE	AACCTAA	22	49	MYB binding site involved in light responsiveness
arahy.Tifrunner.gnm2.ann1.Q66BD2.1	Box 4	ATTAAT	445	471	light responsiveness
arahy.Tifrunner.gnm2.ann1.Q66BD2.1	Box 4	ATTAAT	1062	1088	light responsiveness
arahy.Tifrunner.gnm2.ann1.Q66BD2.1	Box II	TGGTAATAA	911	940	light responsiveness
arahy.Tifrunner.gnm2.ann1.Q66BD2.1	TCCC-motif	TCTCCCT	1634	1661	light responsiveness
arahy.Tifrunner.gnm2.ann1.Q66BD2.1	TCCC-motif	TCTCCCT	1957	1984	light responsiveness
arahy.Tifrunner.gnm2.ann1.Q66BD2.1	AT1-motif	AATTATTTTTTATT	296	329	light responsiveness
arahy.Tifrunner.gnm2.ann1.QGFJ76.1	ABRE	GCCGCGTGGC	1171	1200	abscisic acid responsiveness
arahy.Tifrunner.gnm2.ann1.QGFJ76.1	ABRE	ACGTG	1766	1791	abscisic acid responsiveness
arahy.Tifrunner.gnm2.ann1.QGFJ76.1	G-box	CCACGTAA	1765	1793	light responsiveness
arahy.Tifrunner.gnm2.ann1.QGFJ76.1	G-box	TACGTG	1766	1792	light responsiveness
arahy.Tifrunner.gnm2.ann1.QGFJ76.1	CGTCA-motif	CGTCA	720	745	MeJA-responsiveness
arahy.Tifrunner.gnm2.ann1.QGFJ76.1	TGACG-motif	TGACG	720	745	MeJA-responsiveness
arahy.Tifrunner.gnm2.ann1.QGFJ76.1	P-box	CCTTTTG	1263	1290	gibberellin-responsiveness
arahy.Tifrunner.gnm2.ann1.QGFJ76.1	3-AF1 binding site	TAAGAGAGGAA	791	822	light responsiveness
arahy.Tifrunner.gnm2.ann1.QGFJ76.1	3-AF1 binding site	TAAGAGAGGAA	1964	1994	light responsiveness
arahy.Tifrunner.gnm2.ann1.QGFJ76.1	MBSI	aaaAaaC(G/C)GTTA	494	525	MYB binding site involved in flavonoid biosynthetic genes regulation
arahy.Tifrunner.gnm2.ann1.QGFJ76.1	Box 4	ATTAAT	382	408	light responsiveness
arahy.Tifrunner.gnm2.ann1.QGFJ76.1	Box 4	ATTAAT	461	487	light responsiveness
arahy.Tifrunner.gnm2.ann1.QGFJ76.1	Box 4	ATTAAT	465	491	light responsiveness
arahy.Tifrunner.gnm2.ann1.QGFJ76.1	Box 4	ATTAAT	508	534	light responsiveness
arahy.Tifrunner.gnm2.ann1.QGFJ76.1	Box 4	ATTAAT	599	625	light responsiveness
arahy.Tifrunner.gnm2.ann1.QGFJ76.1	Box 4	ATTAAT	844	870	light responsiveness
arahy.Tifrunner.gnm2.ann1.QGFJ76.1	Box 4	ATTAAT	1092	1118	light responsiveness
arahy.Tifrunner.gnm2.ann1.QGFJ76.1	Box 4	ATTAAT	1114	1140	light responsiveness
arahy.Tifrunner.gnm2.ann1.QGFJ76.1	Box 4	ATTAAT	1600	1626	light responsiveness
arahy.Tifrunner.gnm2.ann1.QGFJ76.1	Box 4	ATTAAT	2003	2029	light responsiveness
arahy.Tifrunner.gnm2.ann1.QGFJ76.1	I-box	gGATAAGGTG	1956	1985	light responsiveness
arahy.Tifrunner.gnm2.ann1.QGFJ76.1	TCT-motif	TCTTAC	1805	1831	light responsiveness
arahy.Tifrunner.gnm2.ann1.QGFJ76.1	TCT-motif	TCTTAC	1970	1996	light responsiveness
arahy.Tifrunner.gnm2.ann1.QGFJ76.1	AE-box	AGAAACAA	1704	1732	light responsiveness
arahy.Tifrunner.gnm2.ann1.R3D0LA.1	TATC-box	TATCCCA	1778	1805	gibberellin-responsiveness
arahy.Tifrunner.gnm2.ann1.R3D0LA.1	ABRE	CACGTG	499	525	abscisic acid responsiveness
arahy.Tifrunner.gnm2.ann1.R3D0LA.1	ABRE	ACGTG	500	525	abscisic acid responsiveness
arahy.Tifrunner.gnm2.ann1.R3D0LA.1	G-box	CACGTG	499	525	light responsiveness
arahy.Tifrunner.gnm2.ann1.R3D0LA.1	G-Box	CACGTG	499	525	light responsiveness
arahy.Tifrunner.gnm2.ann1.R3D0LA.1	RY-element	CATGCATG	507	535	cis-acting regulatory element involved in seed-specific regulation
arahy.Tifrunner.gnm2.ann1.R3D0LA.1	MBS	CAACTG	890	916	MYB binding site involved in drought-inducibility
arahy.Tifrunner.gnm2.ann1.R3D0LA.1	MRE	AACCTAA	2000	2027	MYB binding site involved in light responsiveness
arahy.Tifrunner.gnm2.ann1.R3D0LA.1	Box 4	ATTAAT	719	745	light responsiveness
arahy.Tifrunner.gnm2.ann1.R3D0LA.1	Box 4	ATTAAT	873	899	light responsiveness
arahy.Tifrunner.gnm2.ann1.R3D0LA.1	Box 4	ATTAAT	1488	1514	light responsiveness
arahy.Tifrunner.gnm2.ann1.R3D0LA.1	Gap-box	CAAATGAA(A/G)A	861	890	light responsiveness
arahy.Tifrunner.gnm2.ann1.R3D0LA.1	TCCC-motif	TCTCCCT	1579	1606	light responsiveness
arahy.Tifrunner.gnm2.ann1.R3D0LA.1	GA-motif	ATAGATAA	357	385	light responsiveness
arahy.Tifrunner.gnm2.ann1.VF7WU9.1	TCA-element	CCATCTTTTT	1349	1378	salicylic acid responsiveness
arahy.Tifrunner.gnm2.ann1.VF7WU9.1	TCA-element	CCATCTTTTT	1640	1669	salicylic acid responsiveness
arahy.Tifrunner.gnm2.ann1.VF7WU9.1	ABRE	CACGTG	713	739	abscisic acid responsiveness
arahy.Tifrunner.gnm2.ann1.VF7WU9.1	ABRE	ACGTG	714	739	abscisic acid responsiveness
arahy.Tifrunner.gnm2.ann1.VF7WU9.1	ABRE	CACGTG	745	771	abscisic acid responsiveness
arahy.Tifrunner.gnm2.ann1.VF7WU9.1	ABRE	ACGTG	746	771	abscisic acid responsiveness
arahy.Tifrunner.gnm2.ann1.VF7WU9.1	G-Box	CACGTG	713	739	light responsiveness
arahy.Tifrunner.gnm2.ann1.VF7WU9.1	G-Box	CACGTG	745	771	light responsiveness
arahy.Tifrunner.gnm2.ann1.VF7WU9.1	G-box	CACGTG	713	739	light responsiveness
arahy.Tifrunner.gnm2.ann1.VF7WU9.1	G-box	CACGTG	745	771	light responsiveness
arahy.Tifrunner.gnm2.ann1.VF7WU9.1	GT1-motif	GGTTAA	809	835	light responsiveness
arahy.Tifrunner.gnm2.ann1.VF7WU9.1	Box 4	ATTAAT	148	174	light responsiveness
arahy.Tifrunner.gnm2.ann1.VF7WU9.1	Box 4	ATTAAT	212	238	light responsiveness
arahy.Tifrunner.gnm2.ann1.VF7WU9.1	Box 4	ATTAAT	250	276	light responsiveness
arahy.Tifrunner.gnm2.ann1.VF7WU9.1	Box 4	ATTAAT	470	496	light responsiveness
arahy.Tifrunner.gnm2.ann1.VF7WU9.1	Box 4	ATTAAT	504	530	light responsiveness
arahy.Tifrunner.gnm2.ann1.VF7WU9.1	Box 4	ATTAAT	603	629	light responsiveness
arahy.Tifrunner.gnm2.ann1.VF7WU9.1	Box 4	ATTAAT	966	992	light responsiveness
arahy.Tifrunner.gnm2.ann1.VF7WU9.1	Box 4	ATTAAT	1378	1404	light responsiveness
arahy.Tifrunner.gnm2.ann1.VF7WU9.1	Box 4	ATTAAT	1770	1796	light responsiveness
arahy.Tifrunner.gnm2.ann1.VF7WU9.1	TCT-motif	TCTTAC	857	883	light responsiveness
arahy.Tifrunner.gnm2.ann1.VF7WU9.1	GATA-motif	AAGATAAGATT	1014	1044	light responsiveness
arahy.Tifrunner.gnm2.ann1.VF7WU9.1	GATA-motif	AAGGATAAGG	1982	2011	light responsiveness
arahy.Tifrunner.gnm2.ann1.VF7WU9.1	AT1-motif	AATTATTTTTTATT	286	320	light responsiveness
arahy.Tifrunner.gnm2.ann1.VF7WU9.1	AT1-motif	AATTATTTTTTATT	1182	1215	light responsiveness
arahy.Tifrunner.gnm2.ann1.ZW7540.1	TATC-box	TATCCCA	204	231	gibberellin-responsiveness
arahy.Tifrunner.gnm2.ann1.ZW7540.1	TATC-box	TATCCCA	516	543	gibberellin-responsiveness
arahy.Tifrunner.gnm2.ann1.ZW7540.1	LTR	CCGAAA	134	160	low-temperature responsiveness
arahy.Tifrunner.gnm2.ann1.ZW7540.1	TCA-element	CCATCTTTTT	985	1014	salicylic acid responsiveness
arahy.Tifrunner.gnm2.ann1.ZW7540.1	TCA-element	CCATCTTTTT	1100	1129	salicylic acid responsiveness
arahy.Tifrunner.gnm2.ann1.ZW7540.1	TCA-element	CCATCTTTTT	1276	1305	salicylic acid responsiveness
arahy.Tifrunner.gnm2.ann1.ZW7540.1	ABRE	ACGTG	278	303	abscisic acid responsiveness
arahy.Tifrunner.gnm2.ann1.ZW7540.1	ABRE	ACGTG	1255	1280	abscisic acid responsiveness
arahy.Tifrunner.gnm2.ann1.ZW7540.1	ABRE	CACGTG	1687	1713	abscisic acid responsiveness
arahy.Tifrunner.gnm2.ann1.ZW7540.1	ABRE	ACGTG	1688	1713	abscisic acid responsiveness
arahy.Tifrunner.gnm2.ann1.ZW7540.1	G-Box	CACGTG	1687	1713	light responsiveness
arahy.Tifrunner.gnm2.ann1.ZW7540.1	G-box	CACGTC	277	303	light responsiveness
arahy.Tifrunner.gnm2.ann1.ZW7540.1	G-box	CACGAC	789	815	light responsiveness
arahy.Tifrunner.gnm2.ann1.ZW7540.1	G-box	CACGTC	1255	1281	light responsiveness
arahy.Tifrunner.gnm2.ann1.ZW7540.1	G-box	CACGTG	1687	1713	light responsiveness
arahy.Tifrunner.gnm2.ann1.ZW7540.1	TGACG-motif	TGACG	276	301	MeJA-responsiveness
arahy.Tifrunner.gnm2.ann1.ZW7540.1	TGACG-motif	TGACG	1635	1660	MeJA-responsiveness
arahy.Tifrunner.gnm2.ann1.ZW7540.1	TGACG-motif	TGACG	1638	1663	MeJA-responsiveness
arahy.Tifrunner.gnm2.ann1.ZW7540.1	CGTCA-motif	CGTCA	276	301	MeJA-responsiveness
arahy.Tifrunner.gnm2.ann1.ZW7540.1	CGTCA-motif	CGTCA	1635	1660	MeJA-responsiveness
arahy.Tifrunner.gnm2.ann1.ZW7540.1	CGTCA-motif	CGTCA	1638	1663	MeJA-responsiveness
arahy.Tifrunner.gnm2.ann1.ZW7540.1	MRE	AACCTAA	1414	1441	MYB binding site involved in light responsiveness
arahy.Tifrunner.gnm2.ann1.ZW7540.1	MRE	AACCTAA	1923	1950	MYB binding site involved in light responsiveness
arahy.Tifrunner.gnm2.ann1.ZW7540.1	Box 4	ATTAAT	444	470	light responsiveness
arahy.Tifrunner.gnm2.ann1.ZW7540.1	Box 4	ATTAAT	462	488	light responsiveness
arahy.Tifrunner.gnm2.ann1.ZW7540.1	Box 4	ATTAAT	795	821	light responsiveness
arahy.Tifrunner.gnm2.ann1.ZW7540.1	TCT-motif	TCTTAC	316	342	light responsiveness
arahy.Tifrunner.gnm2.ann1.ZW7540.1	chs-CMA1a	TTACTTAA	628	656	light responsiveness
arahy.Tifrunner.gnm2.ann1.ZW7540.1	LAMP-element	CTTTATCA	1322	1350	light responsiveness
