# Supplementary material for: Genome-Wide Analysis and Expression Profiles of Ethylene Signal Genes and Apetala2/Ethylene-Responsive Factors in Peanut (Arachis hypogaea L.)
Source: Front Plant Sci. 2022 Mar 17;13:828482. doi: 10.3389/fpls.2022.828482 (PMC8968948; doi:10.3389/fpls.2022.828482)
Supplement: Supplementary Table 7 — The FPKM values of AhAP2/ERFs in response to mechanical stress. [file Table_7.XLSX]

## Sheet: <10
Downregulated
Gene ID	CK	D1	D2	D3	RE	D1/CK
Arahy.XI0ITM	13.5382	2.41437	7.08115	7.41003	4.20113	0.18
Arahy.57AKVM	31.0809	7.43611	15.335	38.3573	43.3033	0.24
Arahy.IAY39Z	13.9797	3.40227	0.704035	0.963184	0.403047	0.24
Arahy.47NS3A	119.266	41.993	37.6583	60.4362	60.8565	0.35
Arahy.4G06NJ	27.1255	9.62196	28.1754	21.4769	39.6444	0.35
Arahy.AE6IJA	13.7471	5.22804	6.81815	13.2925	13.7338	0.38
Arahy.L65DKI	1.1642	0.436938	4.26816	1.35786	11.7025	0.38
Arahy.00XS3D	23.9881	9.4508	21.9235	27.1443	37.9848	0.39
Arahy.VJ8B3Q	51.5132	20.2316	17.9303	23.5178	28.9139	0.39
Arahy.6MJ8Q6	26.4467	10.3851	11.464	21.4616	26.494	0.39
Arahy.L5HMHT	94.6589	40.3786	48.0779	33.3501	40.6513	0.43
Arahy.ILN3K9	31.3136	13.4369	25.2868	40.3538	33.8076	0.43
Upregulated
Gene ID	CK	D1	D2	D3	RE	D1/CK
Arahy.GIJ59W	0.539744	1.0901	6.45066	9.60478	19.1517	2.02
Arahy.YAEJ5M	9.99345	21.0665	13.1088	7.03028	12.1588	2.11
Arahy.ER44IM	44.1212	95.9786	134.239	170.223	181.075	2.18
Arahy.2MPX2Y	5.28349	12.8928	27.4649	20.1538	21.0811	2.44
Arahy.9V08HM	12.1034	32.3943	21.5037	4.39387	5.35031	2.68
Arahy.GP7L65	5.67493	15.4511	23.0595	53.1673	17.9197	2.72
Arahy.QDL5QZ	5.15861	14.2153	79.3508	60.7426	109.842	2.76
Arahy.WDSQ8J	2.79212	8.18165	57.5333	5.25018	36.6107	2.93
Arahy.K6QUG2	7.49713	23.1876	18.3631	11.5763	4.92702	3.09
Arahy.87AL67	4.68072	15.0817	36.1584	33.8131	31.4106	3.22
Arahy.8ZPK8F	19.5059	64.119	71.4175	81.7635	73.486	3.29
Arahy.45NR7C	12.1524	40.731	65.0599	63.2423	36.199	3.35
Arahy.0UF999	5.22446	17.8407	85.0624	10.3222	46.9852	3.41
Arahy.PZJ7B1	19.8488	82.5629	162.859	107.306	155.127	4.16
Arahy.Q66BD2	4.33369	20.0422	27.3808	24.3198	5.79478	4.62
Arahy.R3D0LA	12.7968	59.867	137.747	85.0968	144.794	4.68
Arahy.JEZR1W	10.926	61.1985	61.5576	70.162	59.7312	5.6
Arahy.5KI8FH	5.7222	34.6529	62.1221	51.3784	18.5659	6.06
Arahy.KDI7TH	6.0127	41.6091	79.4176	29.2166	23.1873	6.92
Arahy.73DHZN	3.29334	23.7676	40.1838	42.7	10.8935	7.22
Arahy.PDF2MW	2.59628	19.6867	59.7318	45.1636	74.348	7.58
Arahy.C7A6P7	0.954642	7.37072	28.7743	12.1243	7.66734	7.72
Arahy.AS0C7C	21.0788	170.267	228.327	330.18	259.116	8.08
Arahy.QGFJ76	25.7279	214.082	299.326	415.515	305.401	8.32
Arahy.QEK7F9	9.73138	105.095	39.9378	23.1935	9.65691	10.8
Arahy.YSN9W3	2.95398	32.4526	56.117	18.5855	16.0695	10.99
Arahy.4XS3FZ	0.225583	2.86136	10.7798	8.38186	9.59389	12.68
Arahy.KF0N62	0.508709	12.5813	38.238	29.9496	27.9025	24.73
Arahy.BDR3J7	0.148705	4.00181	59.9425	17.9685	47.6246	26.91
Arahy.HGAZ7D	6.87172	258.601	217.184	454.519	187.004	37.63
